# Supplementary material for: Extremely fast construction and querying of compacted and colored de Bruijn graphs with GGCAT
Source: Genome Res. 2023 Jul;33(7):1198–207. doi: 10.1101/gr.277615.122 (PMC10538363; doi:10.1101/gr.277615.122)
Supplement: Supplement 1 [file Supplemental_Code.zip]

Archive with 892 entries (696 files):
- Supplemental_Code/
- Supplemental_Code/.DS_Store
- Supplemental_Code/ggcat/
- Supplemental_Code/ggcat/Cargo.lock
- Supplemental_Code/ggcat/Cargo.toml
- Supplemental_Code/ggcat/LICENSE
- Supplemental_Code/ggcat/README.md
- Supplemental_Code/ggcat/rust-toolchain
- Supplemental_Code/ggcat/crates/
- Supplemental_Code/ggcat/crates/api/
- Supplemental_Code/ggcat/crates/api/Cargo.lock
- Supplemental_Code/ggcat/crates/api/Cargo.toml
- Supplemental_Code/ggcat/crates/api/example/
- Supplemental_Code/ggcat/crates/api/example/Cargo.toml
- Supplemental_Code/ggcat/crates/api/example/src/
- Supplemental_Code/ggcat/crates/api/example/src/main.rs
- Supplemental_Code/ggcat/crates/api/src/
- Supplemental_Code/ggcat/crates/api/src/lib.rs
- Supplemental_Code/ggcat/crates/api/src/utils.rs
- Supplemental_Code/ggcat/crates/assembler/
- Supplemental_Code/ggcat/crates/assembler/Cargo.toml
- Supplemental_Code/ggcat/crates/assembler/src/
- Supplemental_Code/ggcat/crates/assembler/src/lib.rs
- Supplemental_Code/ggcat/crates/assembler/src/pipeline.rs
- Supplemental_Code/ggcat/crates/assembler/src/structs.rs
- Supplemental_Code/ggcat/crates/assembler/src/pipeline/
- Supplemental_Code/ggcat/crates/assembler/src/pipeline/build_unitigs.rs
- Supplemental_Code/ggcat/crates/assembler/src/pipeline/compute_matchtigs.rs
- Supplemental_Code/ggcat/crates/assembler/src/pipeline/hashes_sorting.rs
- Supplemental_Code/ggcat/crates/assembler/src/pipeline/links_compaction.rs
- Supplemental_Code/ggcat/crates/assembler/src/pipeline/maximal_unitig_links.rs
- Supplemental_Code/ggcat/crates/assembler/src/pipeline/reorganize_reads.rs
- Supplemental_Code/ggcat/crates/assembler/src/pipeline/maximal_unitig_links/
- Supplemental_Code/ggcat/crates/assembler/src/pipeline/maximal_unitig_links/mappings_loader.rs
- Supplemental_Code/ggcat/crates/assembler/src/pipeline/maximal_unitig_links/maximal_hash_entry.rs
- Supplemental_Code/ggcat/crates/assembler/src/pipeline/maximal_unitig_links/maximal_unitig_index.rs
- Supplemental_Code/ggcat/crates/assembler/src/structs/
- Supplemental_Code/ggcat/crates/assembler/src/structs/link_mapping.rs
- Supplemental_Code/ggcat/crates/assembler_kmers_merge/
- Supplemental_Code/ggcat/crates/assembler_kmers_merge/Cargo.toml
- Supplemental_Code/ggcat/crates/assembler_kmers_merge/src/
- Supplemental_Code/ggcat/crates/assembler_kmers_merge/src/final_executor.rs
- Supplemental_Code/ggcat/crates/assembler_kmers_merge/src/lib.rs
- Supplemental_Code/ggcat/crates/assembler_kmers_merge/src/map_processor.rs
- Supplemental_Code/ggcat/crates/assembler_kmers_merge/src/preprocessor.rs
- Supplemental_Code/ggcat/crates/assembler_kmers_merge/src/structs.rs
- Supplemental_Code/ggcat/crates/assembler_minimizer_bucketing/
- Supplemental_Code/ggcat/crates/assembler_minimizer_bucketing/Cargo.toml
- Supplemental_Code/ggcat/crates/assembler_minimizer_bucketing/src/
- Supplemental_Code/ggcat/crates/assembler_minimizer_bucketing/src/lib.rs
- Supplemental_Code/ggcat/crates/capi/
- Supplemental_Code/ggcat/crates/capi/build.rs
- Supplemental_Code/ggcat/crates/capi/Cargo.toml
- Supplemental_Code/ggcat/crates/capi/ggcat-cpp-api/
- Supplemental_Code/ggcat/crates/capi/ggcat-cpp-api/.gitignore
- Supplemental_Code/ggcat/crates/capi/ggcat-cpp-api/Makefile
- Supplemental_Code/ggcat/crates/capi/ggcat-cpp-api/example/
- Supplemental_Code/ggcat/crates/capi/ggcat-cpp-api/example/.gitignore
- Supplemental_Code/ggcat/crates/capi/ggcat-cpp-api/example/main.cc
- Supplemental_Code/ggcat/crates/capi/ggcat-cpp-api/example/Makefile
- Supplemental_Code/ggcat/crates/capi/ggcat-cpp-api/include/
- Supplemental_Code/ggcat/crates/capi/ggcat-cpp-api/include/ggcat-cpp-bindings.hh
- Supplemental_Code/ggcat/crates/capi/ggcat-cpp-api/include/ggcat.hh
- Supplemental_Code/ggcat/crates/capi/ggcat-cpp-api/src/
- Supplemental_Code/ggcat/crates/capi/ggcat-cpp-api/src/ggcat-cpp-bindings.hh
- Supplemental_Code/ggcat/crates/capi/ggcat-cpp-api/src/ggcat.cc
- Supplemental_Code/ggcat/crates/capi/src/
- Supplemental_Code/ggcat/crates/capi/src/lib.rs
- Supplemental_Code/ggcat/crates/cmdline/
- Supplemental_Code/ggcat/crates/cmdline/Cargo.lock
- Supplemental_Code/ggcat/crates/cmdline/Cargo.toml
- Supplemental_Code/ggcat/crates/cmdline/src/
- Supplemental_Code/ggcat/crates/cmdline/src/benchmarks.rs
- Supplemental_Code/ggcat/crates/cmdline/src/cmd_utils.rs
- Supplemental_Code/ggcat/crates/cmdline/src/main.rs
- Supplemental_Code/ggcat/crates/cmdline/src/cmd_utils/
- Supplemental_Code/ggcat/crates/cmdline/src/cmd_utils/cmd_rewrite.rs
- Supplemental_Code/ggcat/crates/colors/
- Supplemental_Code/ggcat/crates/colors/Cargo.toml
- Supplemental_Code/ggcat/crates/colors/src/
- Supplemental_Code/ggcat/crates/colors/src/async_slice_queue.rs
- Supplemental_Code/ggcat/crates/colors/src/bundles.rs
- Supplemental_Code/ggcat/crates/colors/src/colors_manager.rs
- Supplemental_Code/ggcat/crates/colors/src/colors_memmap_writer.rs
- Supplemental_Code/ggcat/crates/colors/src/lib.rs
- Supplemental_Code/ggcat/crates/colors/src/managers.rs
- Supplemental_Code/ggcat/crates/colors/src/non_colored.rs
- Supplemental_Code/ggcat/crates/colors/src/parsers.rs
- Supplemental_Code/ggcat/crates/colors/src/storage.rs
- Supplemental_Code/ggcat/crates/colors/src/bundles/
- Supplemental_Code/ggcat/crates/colors/src/bundles/graph_querying.rs
- Supplemental_Code/ggcat/crates/colors/src/bundles/multifile_building.rs
- Supplemental_Code/ggcat/crates/colors/src/managers/
- Supplemental_Code/ggcat/crates/colors/src/managers/multiple.rs
- Supplemental_Code/ggcat/crates/colors/src/managers/single.rs
- Supplemental_Code/ggcat/crates/colors/src/parsers/
- Supplemental_Code/ggcat/crates/colors/src/parsers/graph.rs
- Supplemental_Code/ggcat/crates/colors/src/parsers/separate.rs
- Supplemental_Code/ggcat/crates/colors/src/storage/
- Supplemental_Code/ggcat/crates/colors/src/storage/deserializer.rs
- Supplemental_Code/ggcat/crates/colors/src/storage/roaring.rs
- Supplemental_Code/ggcat/crates/colors/src/storage/run_length.rs
- Supplemental_Code/ggcat/crates/colors/src/storage/serializer.rs
- Supplemental_Code/ggcat/crates/config/
- Supplemental_Code/ggcat/crates/config/Cargo.toml
- Supplemental_Code/ggcat/crates/config/src/
- Supplemental_Code/ggcat/crates/config/src/lib.rs
- Supplemental_Code/ggcat/crates/dumper/
- Supplemental_Code/ggcat/crates/dumper/Cargo.toml
- Supplemental_Code/ggcat/crates/dumper/src/
- Supplemental_Code/ggcat/crates/dumper/src/lib.rs
- Supplemental_Code/ggcat/crates/dumper/src/pipeline.rs
- Supplemental_Code/ggcat/crates/dumper/src/pipeline/
- Supplemental_Code/ggcat/crates/dumper/src/pipeline/counters_sorting.rs
- Supplemental_Code/ggcat/crates/dumper/src/pipeline/dumper_colormap_reading.rs
- Supplemental_Code/ggcat/crates/dumper/src/pipeline/dumper_minimizer_bucketing.rs
- Supplemental_Code/ggcat/crates/hashes/
- Supplemental_Code/ggcat/crates/hashes/Cargo.toml
- Supplemental_Code/ggcat/crates/hashes/benches/
- Supplemental_Code/ggcat/crates/hashes/benches/hashes-bench.rs
- Supplemental_Code/ggcat/crates/hashes/src/
- Supplemental_Code/ggcat/crates/hashes/src/cn_nthash.rs
- Supplemental_Code/ggcat/crates/hashes/src/cn_rkhash.rs
- Supplemental_Code/ggcat/crates/hashes/src/cn_seqhash.rs
- Supplemental_Code/ggcat/crates/hashes/src/dummy_hasher.rs
- Supplemental_Code/ggcat/crates/hashes/src/fw_nthash.rs
- Supplemental_Code/ggcat/crates/hashes/src/fw_rkhash.rs
- Supplemental_Code/ggcat/crates/hashes/src/fw_seqhash.rs
- Supplemental_Code/ggcat/crates/hashes/src/lib.rs
- Supplemental_Code/ggcat/crates/hashes/src/nthash_base.rs
- Supplemental_Code/ggcat/crates/hashes/src/rolling.rs
- Supplemental_Code/ggcat/crates/hashes/src/base/
- Supplemental_Code/ggcat/crates/hashes/src/base/cn_rkhash_base.rs
- Supplemental_Code/ggcat/crates/hashes/src/base/cn_seqhash_base.rs
- Supplemental_Code/ggcat/crates/hashes/src/base/fw_rkhash_base.rs
- Supplemental_Code/ggcat/crates/hashes/src/base/fw_seqhash_base.rs
- Supplemental_Code/ggcat/crates/hashes/src/rolling/
- Supplemental_Code/ggcat/crates/hashes/src/rolling/kseq_iterator.rs
- Supplemental_Code/ggcat/crates/hashes/src/rolling/minqueue.rs
- Supplemental_Code/ggcat/crates/io/
- Supplemental_Code/ggcat/crates/io/Cargo.toml
- Supplemental_Code/ggcat/crates/io/src/
- Supplemental_Code/ggcat/crates/io/src/chunks_writer.rs
- Supplemental_Code/ggcat/crates/io/src/compressed_read.rs
- Supplemental_Code/ggcat/crates/io/src/concurrent.rs
- Supplemental_Code/ggcat/crates/io/src/lib.rs
- Supplemental_Code/ggcat/crates/io/src/lines_reader.rs
- Supplemental_Code/ggcat/crates/io/src/reads_writer.rs
- Supplemental_Code/ggcat/crates/io/src/sequences_reader.rs
- Supplemental_Code/ggcat/crates/io/src/sequences_stream.rs
- Supplemental_Code/ggcat/crates/io/src/structs.rs
- Supplemental_Code/ggcat/crates/io/src/varint.rs
- Supplemental_Code/ggcat/crates/io/src/concurrent/
- Supplemental_Code/ggcat/crates/io/src/concurrent/structured_sequences.rs
- Supplemental_Code/ggcat/crates/io/src/concurrent/temp_reads.rs
- Supplemental_Code/ggcat/crates/io/src/concurrent/structured_sequences/
- Supplemental_Code/ggcat/crates/io/src/concurrent/structured_sequences/binary.rs
- Supplemental_Code/ggcat/crates/io/src/concurrent/structured_sequences/concurrent.rs
- Supplemental_Code/ggcat/crates/io/src/concurrent/structured_sequences/fasta.rs
- Supplemental_Code/ggcat/crates/io/src/concurrent/temp_reads/
- Supplemental_Code/ggcat/crates/io/src/concurrent/temp_reads/creads_utils.rs
- Supplemental_Code/ggcat/crates/io/src/concurrent/temp_reads/extra_data.rs
- Supplemental_Code/ggcat/crates/io/src/sequences_stream/
- Supplemental_Code/ggcat/crates/io/src/sequences_stream/fasta.rs
- Supplemental_Code/ggcat/crates/io/src/sequences_stream/general.rs
- Supplemental_Code/ggcat/crates/io/src/structs/
- Supplemental_Code/ggcat/crates/io/src/structs/hash_entry.rs
- Supplemental_Code/ggcat/crates/io/src/structs/unitig_link.rs
- Supplemental_Code/ggcat/crates/kmers_transform/
- Supplemental_Code/ggcat/crates/kmers_transform/Cargo.toml
- Supplemental_Code/ggcat/crates/kmers_transform/src/
- Supplemental_Code/ggcat/crates/kmers_transform/src/debug_bucket_stats.rs
- Supplemental_Code/ggcat/crates/kmers_transform/src/lib.rs
- Supplemental_Code/ggcat/crates/kmers_transform/src/processor.rs
- Supplemental_Code/ggcat/crates/kmers_transform/src/reader.rs
- Supplemental_Code/ggcat/crates/kmers_transform/src/reads_buffer.rs
- Supplemental_Code/ggcat/crates/kmers_transform/src/resplitter.rs
- Supplemental_Code/ggcat/crates/kmers_transform/src/writer.rs
- Supplemental_Code/ggcat/crates/minimizer_bucketing/
- Supplemental_Code/ggcat/crates/minimizer_bucketing/Cargo.toml
- Supplemental_Code/ggcat/crates/minimizer_bucketing/src/
- Supplemental_Code/ggcat/crates/minimizer_bucketing/src/counters_analyzer.rs
- Supplemental_Code/ggcat/crates/minimizer_bucketing/src/lib.rs
- Supplemental_Code/ggcat/crates/minimizer_bucketing/src/queue_data.rs
- Supplemental_Code/ggcat/crates/minimizer_bucketing/src/reader.rs
- Supplemental_Code/ggcat/crates/minimizer_bucketing/src/sequences_splitter.rs
- Supplemental_Code/ggcat/crates/querier/
- Supplemental_Code/ggcat/crates/querier/Cargo.toml
- Supplemental_Code/ggcat/crates/querier/src/
- Supplemental_Code/ggcat/crates/querier/src/lib.rs
- Supplemental_Code/ggcat/crates/querier/src/pipeline.rs
- Supplemental_Code/ggcat/crates/querier/src/structs.rs
- Supplemental_Code/ggcat/crates/querier/src/pipeline/
- Supplemental_Code/ggcat/crates/querier/src/pipeline/colored_query_output.rs
- Supplemental_Code/ggcat/crates/querier/src/pipeline/colormap_reading.rs
- Supplemental_Code/ggcat/crates/querier/src/pipeline/counters_sorting.rs
- Supplemental_Code/ggcat/crates/querier/src/pipeline/parallel_kmers_query.rs
- Supplemental_Code/ggcat/crates/querier/src/pipeline/querier_minimizer_bucketing.rs
- Supplemental_Code/ggcat/crates/querier/src/structs/
- Supplemental_Code/ggcat/crates/querier/src/structs/query_colored_counters.rs
- Supplemental_Code/ggcat/crates/structs/
- Supplemental_Code/ggcat/crates/structs/Cargo.toml
- Supplemental_Code/ggcat/crates/structs/src/
- Supplemental_Code/ggcat/crates/structs/src/lib.rs
- Supplemental_Code/ggcat/crates/structs/src/map_entry.rs
- Supplemental_Code/ggcat/crates/utils/
- Supplemental_Code/ggcat/crates/utils/Cargo.toml
- Supplemental_Code/ggcat/crates/utils/src/
- Supplemental_Code/ggcat/crates/utils/src/debug_functions.rs
- Supplemental_Code/ggcat/crates/utils/src/fast_rand_bool.rs
- Supplemental_Code/ggcat/crates/utils/src/lib.rs
- Supplemental_Code/ggcat/crates/utils/src/owned_drop.rs
- Supplemental_Code/ggcat/crates/utils/src/resource_counter.rs
- Supplemental_Code/ggcat/crates/utils/src/vec_slice.rs
- Supplemental_Code/ggcat/example-inputs/
- Supplemental_Code/ggcat/example-inputs/query.fa
- Supplemental_Code/ggcat/example-inputs/sal1.fa
- Supplemental_Code/ggcat/example-inputs/sal2.fa
- Supplemental_Code/ggcat/example-inputs/sal3.fa
- Supplemental_Code/ggcat/libs-crates/
- Supplemental_Code/ggcat/libs-crates/dynamic-dispatch-rs/
- Supplemental_Code/ggcat/libs-crates/dynamic-dispatch-rs/.gitignore
- Supplemental_Code/ggcat/libs-crates/dynamic-dispatch-rs/Cargo.toml
- Supplemental_Code/ggcat/libs-crates/dynamic-dispatch-rs/LICENSE-APACHE
- Supplemental_Code/ggcat/libs-crates/dynamic-dispatch-rs/LICENSE-MIT
- Supplemental_Code/ggcat/libs-crates/dynamic-dispatch-rs/README.md
- Supplemental_Code/ggcat/libs-crates/dynamic-dispatch-rs/dynamic-dispatch-proc-macro/
- Supplemental_Code/ggcat/libs-crates/dynamic-dispatch-rs/dynamic-dispatch-proc-macro/Cargo.toml
- Supplemental_Code/ggcat/libs-crates/dynamic-dispatch-rs/dynamic-dispatch-proc-macro/src/
- Supplemental_Code/ggcat/libs-crates/dynamic-dispatch-rs/dynamic-dispatch-proc-macro/src/lib.rs
- Supplemental_Code/ggcat/libs-crates/dynamic-dispatch-rs/src/
- Supplemental_Code/ggcat/libs-crates/dynamic-dispatch-rs/src/lib.rs
- Supplemental_Code/ggcat/libs-crates/instrumenter-rs/
- Supplemental_Code/ggcat/libs-crates/instrumenter-rs/.gitignore
- Supplemental_Code/ggcat/libs-crates/instrumenter-rs/Cargo.toml
- Supplemental_Code/ggcat/libs-crates/instrumenter-rs/LICENSE-APACHE
- Supplemental_Code/ggcat/libs-crates/instrumenter-rs/LICENSE-MIT
- Supplemental_Code/ggcat/libs-crates/instrumenter-rs/instrumenter-proc-macro-rs/
- Supplemental_Code/ggcat/libs-crates/instrumenter-rs/instrumenter-proc-macro-rs/Cargo.lock
- Supplemental_Code/ggcat/libs-crates/instrumenter-rs/instrumenter-proc-macro-rs/Cargo.toml
- Supplemental_Code/ggcat/libs-crates/instrumenter-rs/instrumenter-proc-macro-rs/src/
- Supplemental_Code/ggcat/libs-crates/instrumenter-rs/instrumenter-proc-macro-rs/src/lib.rs
- Supplemental_Code/ggcat/libs-crates/instrumenter-rs/src/
- Supplemental_Code/ggcat/libs-crates/instrumenter-rs/src/instr_span.rs
- Supplemental_Code/ggcat/libs-crates/instrumenter-rs/src/lib.rs
- Supplemental_Code/ggcat/libs-crates/instrumenter-rs/src/subscriber.rs
- Supplemental_Code/ggcat/libs-crates/instrumenter-rs/src/tracking_allocator.rs
- Supplemental_Code/ggcat/libs-crates/instrumenter-rs/src/binaries/
- Supplemental_Code/ggcat/libs-crates/instrumenter-rs/src/binaries/analyzer.rs
- Supplemental_Code/ggcat/libs-crates/instrumenter-rs/src/binaries/histogram.rs
- Supplemental_Code/ggcat/libs-crates/instrumenter-rs/src/binaries/summary.rs
- Supplemental_Code/ggcat/libs-crates/mt-debug-counters-rs/
- Supplemental_Code/ggcat/libs-crates/mt-debug-counters-rs/.gitignore
- Supplemental_Code/ggcat/libs-crates/mt-debug-counters-rs/Cargo.lock
- Supplemental_Code/ggcat/libs-crates/mt-debug-counters-rs/Cargo.toml
- Supplemental_Code/ggcat/libs-crates/mt-debug-counters-rs/LICENSE-APACHE
- Supplemental_Code/ggcat/libs-crates/mt-debug-counters-rs/LICENSE-MIT
- Supplemental_Code/ggcat/libs-crates/mt-debug-counters-rs/README.md
- Supplemental_Code/ggcat/libs-crates/mt-debug-counters-rs/src/
- Supplemental_Code/ggcat/libs-crates/mt-debug-counters-rs/src/counter.rs
- Supplemental_Code/ggcat/libs-crates/mt-debug-counters-rs/src/lib.rs
- Supplemental_Code/ggcat/libs-crates/mt-debug-counters-rs/src/logging.rs
- Supplemental_Code/ggcat/libs-crates/nightly-quirks-rs/
- Supplemental_Code/ggcat/libs-crates/nightly-quirks-rs/.gitignore
- Supplemental_Code/ggcat/libs-crates/nightly-quirks-rs/Cargo.toml
- Supplemental_Code/ggcat/libs-crates/nightly-quirks-rs/LICENSE-APACHE
- Supplemental_Code/ggcat/libs-crates/nightly-quirks-rs/LICENSE-MIT
- Supplemental_Code/ggcat/libs-crates/nightly-quirks-rs/src/
- Supplemental_Code/ggcat/libs-crates/nightly-quirks-rs/src/branch_pred.rs
- Supplemental_Code/ggcat/libs-crates/nightly-quirks-rs/src/iter.rs
- Supplemental_Code/ggcat/libs-crates/nightly-quirks-rs/src/lib.rs
- Supplemental_Code/ggcat/libs-crates/nightly-quirks-rs/src/utils.rs
- Supplemental_Code/ggcat/libs-crates/papi-bindings-rs/
- Supplemental_Code/ggcat/libs-crates/papi-bindings-rs/.gitignore
- Supplemental_Code/ggcat/libs-crates/papi-bindings-rs/.travis.yml
- Supplemental_Code/ggcat/libs-crates/papi-bindings-rs/Cargo.toml
- Supplemental_Code/ggcat/libs-crates/papi-bindings-rs/README.md
- Supplemental_Code/ggcat/libs-crates/papi-bindings-rs/.travis/
- Supplemental_Code/ggcat/libs-crates/papi-bindings-rs/.travis/install-papi.sh
- Supplemental_Code/ggcat/libs-crates/papi-bindings-rs/src/
- Supplemental_Code/ggcat/libs-crates/papi-bindings-rs/src/bindings.rs
- Supplemental_Code/ggcat/libs-crates/papi-bindings-rs/src/counter.rs
- Supplemental_Code/ggcat/libs-crates/papi-bindings-rs/src/events_set.rs
- Supplemental_Code/ggcat/libs-crates/papi-bindings-rs/src/lib.rs
- Supplemental_Code/ggcat/libs-crates/parallel-processor-rs/
- Supplemental_Code/ggcat/libs-crates/parallel-processor-rs/.gitignore
- Supplemental_Code/ggcat/libs-crates/parallel-processor-rs/Cargo.toml
- Supplemental_Code/ggcat/libs-crates/parallel-processor-rs/LICENSE-APACHE
- Supplemental_Code/ggcat/libs-crates/parallel-processor-rs/LICENSE-MIT
- Supplemental_Code/ggcat/libs-crates/parallel-processor-rs/README.md
- Supplemental_Code/ggcat/libs-crates/parallel-processor-rs/src/
- Supplemental_Code/ggcat/libs-crates/parallel-processor-rs/src/debug_allocator.rs
- Supplemental_Code/ggcat/libs-crates/parallel-processor-rs/src/fast_smart_bucket_sort.rs
- Supplemental_Code/ggcat/libs-crates/parallel-processor-rs/src/lib.rs
- Supplemental_Code/ggcat/libs-crates/parallel-processor-rs/src/memory_data_size.rs
- Supplemental_Code/ggcat/libs-crates/parallel-processor-rs/src/phase_times_monitor.rs
- Supplemental_Code/ggcat/libs-crates/parallel-processor-rs/src/simple_process_stats.rs
- Supplemental_Code/ggcat/libs-crates/parallel-processor-rs/src/buckets/
- Supplemental_Code/ggcat/libs-crates/parallel-processor-rs/src/buckets/bucket_writer.rs
- Supplemental_Code/ggcat/libs-crates/parallel-processor-rs/src/buckets/concurrent.rs
[truncated: 592 more entries]
