# Supplementary material for: Extremely fast construction and querying of compacted and colored de Bruijn graphs with GGCAT
Source: Genome Res. 2023 Jul;33(7):1198–207. doi: 10.1101/gr.277615.122 (PMC10538363; doi:10.1101/gr.277615.122)
Supplement: Supplement 1 [file Supplemental_Code.zip › Supplemental_Code/ggcat/Cargo.lock]

# This file is automatically @generated by Cargo.
# It is not intended for manual editing.
version = 3

[[package]]
name = "addr2line"
version = "0.19.0"
source = "registry+https://github.com/rust-lang/crates.io-index"
checksum = "a76fd60b23679b7d19bd066031410fb7e458ccc5e958eb5c325888ce4baedc97"
dependencies = [
 "gimli",
]

[[package]]
name = "adler"
version = "1.0.2"
source = "registry+https://github.com/rust-lang/crates.io-index"
checksum = "f26201604c87b1e01bd3d98f8d5d9a8fcbb815e8cedb41ffccbeb4bf593a35fe"

[[package]]
name = "ahash"
version = "0.7.6"
source = "registry+https://github.com/rust-lang/crates.io-index"
checksum = "fcb51a0695d8f838b1ee009b3fbf66bda078cd64590202a864a8f3e8c4315c47"
dependencies = [
 "getrandom",
 "once_cell",
 "version_check",
]

[[package]]
name = "ahash"
version = "0.8.3"
source = "registry+https://github.com/rust-lang/crates.io-index"
checksum = "2c99f64d1e06488f620f932677e24bc6e2897582980441ae90a671415bd7ec2f"
dependencies = [
 "cfg-if",
 "getrandom",
 "once_cell",
 "version_check",
]

[[package]]
name = "aho-corasick"
version = "0.7.20"
source = "registry+https://github.com/rust-lang/crates.io-index"
checksum = "cc936419f96fa211c1b9166887b38e5e40b19958e5b895be7c1f93adec7071ac"
dependencies = [
 "memchr",
]

[[package]]
name = "android_system_properties"
version = "0.1.5"
source = "registry+https://github.com/rust-lang/crates.io-index"
checksum = "819e7219dbd41043ac279b19830f2efc897156490d7fd6ea916720117ee66311"
dependencies = [
 "libc",
]

[[package]]
name = "anes"
version = "0.1.6"
source = "registry+https://github.com/rust-lang/crates.io-index"
checksum = "4b46cbb362ab8752921c97e041f5e366ee6297bd428a31275b9fcf1e380f7299"

[[package]]
name = "ansi_term"
version = "0.12.1"
source = "registry+https://github.com/rust-lang/crates.io-index"
checksum = "d52a9bb7ec0cf484c551830a7ce27bd20d67eac647e1befb56b0be4ee39a55d2"
dependencies = [
 "winapi",
]

[[package]]
name = "anyhow"
version = "1.0.69"
source = "registry+https://github.com/rust-lang/crates.io-index"
checksum = "224afbd727c3d6e4b90103ece64b8d1b67fbb1973b1046c2281eed3f3803f800"

[[package]]
name = "approx"
version = "0.5.1"
source = "registry+https://github.com/rust-lang/crates.io-index"
checksum = "cab112f0a86d568ea0e627cc1d6be74a1e9cd55214684db5561995f6dad897c6"
dependencies = [
 "num-traits",
]

[[package]]
name = "atoi"
version = "2.0.0"
source = "registry+https://github.com/rust-lang/crates.io-index"
checksum = "f28d99ec8bfea296261ca1af174f24225171fea9664ba9003cbebee704810528"
dependencies = [
 "num-traits",
]

[[package]]
name = "atomic-counter"
version = "1.0.1"
source = "registry+https://github.com/rust-lang/crates.io-index"
checksum = "62f447d68cfa5a9ab0c1c862a703da2a65b5ed1b7ce1153c9eb0169506d56019"

[[package]]
name = "atty"
version = "0.2.14"
source = "registry+https://github.com/rust-lang/crates.io-index"
checksum = "d9b39be18770d11421cdb1b9947a45dd3f37e93092cbf377614828a319d5fee8"
dependencies = [
 "hermit-abi 0.1.19",
 "libc",
 "winapi",
]

[[package]]
name = "autocfg"
version = "1.1.0"
source = "registry+https://github.com/rust-lang/crates.io-index"
checksum = "d468802bab17cbc0cc575e9b053f41e72aa36bfa6b7f55e3529ffa43161b97fa"

[[package]]
name = "backtrace"
version = "0.3.67"
source = "registry+https://github.com/rust-lang/crates.io-index"
checksum = "233d376d6d185f2a3093e58f283f60f880315b6c60075b01f36b3b85154564ca"
dependencies = [
 "addr2line",
 "cc",
 "cfg-if",
 "libc",
 "miniz_oxide",
 "object",
 "rustc-demangle",
]

[[package]]
name = "bigraph"
version = "2.1.1"
source = "registry+https://github.com/rust-lang/crates.io-index"
checksum = "2dac072b4f13b3240d769598cbbc7a7aeb93900db329b1bd69d49ef8e8f24578"
dependencies = [
 "bitvector",
 "traitgraph",
 "traitgraph-algo",
]

[[package]]
name = "bincode"
version = "1.3.3"
source = "registry+https://github.com/rust-lang/crates.io-index"
checksum = "b1f45e9417d87227c7a56d22e471c6206462cba514c7590c09aff4cf6d1ddcad"
dependencies = [
 "serde",
]

[[package]]
name = "bio"
version = "0.41.0"
source = "registry+https://github.com/rust-lang/crates.io-index"
checksum = "4a69423e30444738eccc5e54eccee75779dd3f15ecc0469b95d8529d4b6b7586"
dependencies = [
 "anyhow",
 "approx",
 "bio-types",
 "bit-set",
 "bv",
 "bytecount",
 "csv",
 "custom_derive",
 "enum-map",
 "fxhash",
 "getset",
 "itertools",
 "itertools-num",
 "lazy_static",
 "multimap",
 "ndarray",
 "newtype_derive",
 "num-integer",
 "num-traits",
 "ordered-float",
 "petgraph",
 "rand",
 "regex",
 "serde",
 "serde_derive",
 "statrs",
 "strum",
 "strum_macros 0.23.1",
 "thiserror",
 "triple_accel",
 "vec_map",
]

[[package]]
name = "bio-types"
version = "0.13.0"
source = "registry+https://github.com/rust-lang/crates.io-index"
checksum = "dfa990f40a28735fa598dc3dd58d73e62e6b41458959d623903b927ba7b04c80"
dependencies = [
 "derive-new",
 "lazy_static",
 "regex",
 "strum_macros 0.24.3",
 "thiserror",
]

[[package]]
name = "bit-set"
version = "0.5.3"
source = "registry+https://github.com/rust-lang/crates.io-index"
checksum = "0700ddab506f33b20a03b13996eccd309a48e5ff77d0d95926aa0210fb4e95f1"
dependencies = [
 "bit-vec",
]

[[package]]
name = "bit-vec"
version = "0.6.3"
source = "registry+https://github.com/rust-lang/crates.io-index"
checksum = "349f9b6a179ed607305526ca489b34ad0a41aed5f7980fa90eb03160b69598fb"

[[package]]
name = "bitflags"
version = "1.3.2"
source = "registry+https://github.com/rust-lang/crates.io-index"
checksum = "bef38d45163c2f1dde094a7dfd33ccf595c92905c8f8f4fdc18d06fb1037718a"

[[package]]
name = "bitvec"
version = "1.0.1"
source = "registry+https://github.com/rust-lang/crates.io-index"
checksum = "1bc2832c24239b0141d5674bb9174f9d68a8b5b3f2753311927c172ca46f7e9c"
dependencies = [
 "funty",
 "radium",
 "tap",
 "wyz",
]

[[package]]
name = "bitvector"
version = "0.1.5"
source = "registry+https://github.com/rust-lang/crates.io-index"
checksum = "4de5fdcad0b12d843c0b535976ba5f5110ecde436161a7f3cda255674cfc28cb"

[[package]]
name = "bstr"
version = "1.3.0"
source = "registry+https://github.com/rust-lang/crates.io-index"
checksum = "5ffdb39cb703212f3c11973452c2861b972f757b021158f3516ba10f2fa8b2c1"
dependencies = [
 "memchr",
 "once_cell",
 "regex-automata",
 "serde",
]

[[package]]
name = "bumpalo"
version = "3.12.0"
source = "registry+https://github.com/rust-lang/crates.io-index"
checksum = "0d261e256854913907f67ed06efbc3338dfe6179796deefc1ff763fc1aee5535"

[[package]]
name = "bv"
version = "0.11.1"
source = "registry+https://github.com/rust-lang/crates.io-index"
checksum = "8834bb1d8ee5dc048ee3124f2c7c1afcc6bc9aed03f11e9dfd8c69470a5db340"
dependencies = [
 "feature-probe",
 "serde",
]

[[package]]
name = "bytecount"
version = "0.6.3"
source = "registry+https://github.com/rust-lang/crates.io-index"
checksum = "2c676a478f63e9fa2dd5368a42f28bba0d6c560b775f38583c8bbaa7fcd67c9c"

[[package]]
name = "bytemuck"
version = "1.13.0"
source = "registry+https://github.com/rust-lang/crates.io-index"
checksum = "c041d3eab048880cb0b86b256447da3f18859a163c3b8d8893f4e6368abe6393"

[[package]]
name = "byteorder"
version = "1.4.3"
source = "registry+https://github.com/rust-lang/crates.io-index"
checksum = "14c189c53d098945499cdfa7ecc63567cf3886b3332b312a5b4585d8d3a6a610"

[[package]]
name = "bytesize"
version = "1.1.0"
source = "registry+https://github.com/rust-lang/crates.io-index"
checksum = "6c58ec36aac5066d5ca17df51b3e70279f5670a72102f5752cb7e7c856adfc70"

[[package]]
name = "cast"
version = "0.3.0"
source = "registry+https://github.com/rust-lang/crates.io-index"
checksum = "37b2a672a2cb129a2e41c10b1224bb368f9f37a2b16b612598138befd7b37eb5"

[[package]]
name = "cc"
version = "1.0.79"
source = "registry+https://github.com/rust-lang/crates.io-index"
checksum = "50d30906286121d95be3d479533b458f87493b30a4b5f79a607db8f5d11aa91f"

[[package]]
name = "cfg-if"
version = "1.0.0"
source = "registry+https://github.com/rust-lang/crates.io-index"
checksum = "baf1de4339761588bc0619e3cbc0120ee582ebb74b53b4efbf79117bd2da40fd"

[[package]]
name = "chrono"
version = "0.4.23"
source = "registry+https://github.com/rust-lang/crates.io-index"
checksum = "16b0a3d9ed01224b22057780a37bb8c5dbfe1be8ba48678e7bf57ec4b385411f"
dependencies = [
 "iana-time-zone",
 "js-sys",
 "num-integer",
 "num-traits",
 "time 0.1.45",
 "wasm-bindgen",
 "winapi",
]

[[package]]
name = "ciborium"
version = "0.2.0"
source = "registry+https://github.com/rust-lang/crates.io-index"
checksum = "b0c137568cc60b904a7724001b35ce2630fd00d5d84805fbb608ab89509d788f"
dependencies = [
 "ciborium-io",
 "ciborium-ll",
 "serde",
]

[[package]]
name = "ciborium-io"
version = "0.2.0"
source = "registry+https://github.com/rust-lang/crates.io-index"
checksum = "346de753af073cc87b52b2083a506b38ac176a44cfb05497b622e27be899b369"

[[package]]
name = "ciborium-ll"
version = "0.2.0"
source = "registry+https://github.com/rust-lang/crates.io-index"
checksum = "213030a2b5a4e0c0892b6652260cf6ccac84827b83a85a534e178e3906c4cf1b"
dependencies = [
 "ciborium-io",
 "half",
]

[[package]]
name = "clap"
version = "2.34.0"
source = "registry+https://github.com/rust-lang/crates.io-index"
checksum = "a0610544180c38b88101fecf2dd634b174a62eef6946f84dfc6a7127512b381c"
dependencies = [
 "ansi_term",
 "atty",
 "bitflags",
 "strsim 0.8.0",
 "textwrap 0.11.0",
 "unicode-width",
 "vec_map",
]

[[package]]
name = "clap"
version = "3.2.23"
source = "registry+https://github.com/rust-lang/crates.io-index"
checksum = "71655c45cb9845d3270c9d6df84ebe72b4dad3c2ba3f7023ad47c144e4e473a5"
dependencies = [
 "bitflags",
 "clap_lex 0.2.4",
 "indexmap",
 "textwrap 0.16.0",
]

[[package]]
name = "clap"
version = "4.1.6"
source = "registry+https://github.com/rust-lang/crates.io-index"
checksum = "ec0b0588d44d4d63a87dbd75c136c166bbfd9a86a31cb89e09906521c7d3f5e3"
dependencies = [
 "bitflags",
 "clap_derive",
 "clap_lex 0.3.1",
 "is-terminal",
 "once_cell",
 "strsim 0.10.0",
 "termcolor",
]

[[package]]
name = "clap_derive"
version = "4.1.0"
source = "registry+https://github.com/rust-lang/crates.io-index"
checksum = "684a277d672e91966334af371f1a7b5833f9aa00b07c84e92fbce95e00208ce8"
dependencies = [
 "heck 0.4.1",
 "proc-macro-error",
 "proc-macro2 1.0.51",
 "quote 1.0.23",
 "syn 1.0.107",
]

[[package]]
name = "clap_lex"
version = "0.2.4"
source = "registry+https://github.com/rust-lang/crates.io-index"
checksum = "2850f2f5a82cbf437dd5af4d49848fbdfc27c157c3d010345776f952765261c5"
dependencies = [
 "os_str_bytes",
]

[[package]]
name = "clap_lex"
version = "0.3.1"
source = "registry+https://github.com/rust-lang/crates.io-index"
checksum = "783fe232adfca04f90f56201b26d79682d4cd2625e0bc7290b95123afe558ade"
dependencies = [
 "os_str_bytes",
]

[[package]]
name = "cloudflare-zlib-sys"
version = "0.3.0"
source = "registry+https://github.com/rust-lang/crates.io-index"
checksum = "2040b6d1edfee6d75f172d81e2d2a7807534f3f294ce18184c70e7bb0105cd6f"
dependencies = [
 "cc",
]

[[package]]
name = "cmake"
version = "0.1.49"
source = "registry+https://github.com/rust-lang/crates.io-index"
checksum = "db34956e100b30725f2eb215f90d4871051239535632f84fea3bc92722c66b7c"
dependencies = [
 "cc",
]

[[package]]
name = "codespan-reporting"
version = "0.11.1"
source = "registry+https://github.com/rust-lang/crates.io-index"
checksum = "3538270d33cc669650c4b093848450d380def10c331d38c768e34cac80576e6e"
dependencies = [
 "termcolor",
 "unicode-width",
]

[[package]]
name = "color_quant"
version = "1.1.0"
source = "registry+https://github.com/rust-lang/crates.io-index"
checksum = "3d7b894f5411737b7867f4827955924d7c254fc9f4d91a6aad6b097804b1018b"

[[package]]
name = "compact-genome"
version = "1.2.1"
source = "registry+https://github.com/rust-lang/crates.io-index"
checksum = "96bfdb261f40ced3840253e6d9eb913201b29e23a2aceec3c998ff7076b5a736"
dependencies = [
 "bitvec",
 "itertools",
 "lazy_static",
 "ref-cast",
 "traitsequence",
]

[[package]]
name = "const-cstr"
version = "0.3.0"
source = "registry+https://github.com/rust-lang/crates.io-index"
checksum = "ed3d0b5ff30645a68f35ece8cea4556ca14ef8a1651455f789a099a0513532a6"

[[package]]
name = "core-foundation"
version = "0.9.3"
source = "registry+https://github.com/rust-lang/crates.io-index"
checksum = "194a7a9e6de53fa55116934067c844d9d749312f75c6f6d0980e8c252f8c2146"
dependencies = [
 "core-foundation-sys",
 "libc",
]

[[package]]
name = "core-foundation-sys"
version = "0.8.3"
source = "registry+https://github.com/rust-lang/crates.io-index"
checksum = "5827cebf4670468b8772dd191856768aedcb1b0278a04f989f7766351917b9dc"

[[package]]
name = "core-graphics"
version = "0.22.3"
source = "registry+https://github.com/rust-lang/crates.io-index"
checksum = "2581bbab3b8ffc6fcbd550bf46c355135d16e9ff2a6ea032ad6b9bf1d7efe4fb"
dependencies = [
 "bitflags",
 "core-foundation",
 "core-graphics-types",
 "foreign-types",
 "libc",
]

[[package]]
name = "core-graphics-types"
version = "0.1.1"
source = "registry+https://github.com/rust-lang/crates.io-index"
checksum = "3a68b68b3446082644c91ac778bf50cd4104bfb002b5a6a7c44cca5a2c70788b"
dependencies = [
 "bitflags",
 "core-foundation",
 "foreign-types",
 "libc",
]

[[package]]
name = "core-text"
version = "19.2.0"
source = "registry+https://github.com/rust-lang/crates.io-index"
checksum = "99d74ada66e07c1cefa18f8abfba765b486f250de2e4a999e5727fc0dd4b4a25"
dependencies = [
 "core-foundation",
 "core-graphics",
 "foreign-types",
 "libc",
]

[[package]]
name = "crc32fast"
version = "1.3.2"
source = "registry+https://github.com/rust-lang/crates.io-index"
checksum = "b540bd8bc810d3885c6ea91e2018302f68baba2129ab3e88f32389ee9370880d"
dependencies = [
 "cfg-if",
]

[[package]]
name = "criterion"
version = "0.4.0"
source = "registry+https://github.com/rust-lang/crates.io-index"
checksum = "e7c76e09c1aae2bc52b3d2f29e13c6572553b30c4aa1b8a49fd70de6412654cb"
dependencies = [
 "anes",
 "atty",
 "cast",
 "ciborium",
 "clap 3.2.23",
 "criterion-plot",
 "itertools",
 "lazy_static",
 "num-traits",
 "oorandom",
 "plotters",
 "rayon",
 "regex",
 "serde",
 "serde_derive",
 "serde_json",
 "tinytemplate",
 "walkdir",
]

[[package]]
name = "criterion-plot"
version = "0.5.0"
source = "registry+https://github.com/rust-lang/crates.io-index"
checksum = "6b50826342786a51a89e2da3a28f1c32b06e387201bc2d19791f622c673706b1"
dependencies = [
 "cast",
 "itertools",
]

[[package]]
name = "crossbeam"
version = "0.8.2"
source = "registry+https://github.com/rust-lang/crates.io-index"
checksum = "2801af0d36612ae591caa9568261fddce32ce6e08a7275ea334a06a4ad021a2c"
dependencies = [
 "cfg-if",
 "crossbeam-channel",
 "crossbeam-deque",
 "crossbeam-epoch",
 "crossbeam-queue",
 "crossbeam-utils",
]

[[package]]
name = "crossbeam-channel"
version = "0.5.6"
source = "registry+https://github.com/rust-lang/crates.io-index"
checksum = "c2dd04ddaf88237dc3b8d8f9a3c1004b506b54b3313403944054d23c0870c521"
dependencies = [
 "cfg-if",
 "crossbeam-utils",
]

[[package]]
name = "crossbeam-deque"
version = "0.8.2"
source = "registry+https://github.com/rust-lang/crates.io-index"
checksum = "715e8152b692bba2d374b53d4875445368fdf21a94751410af607a5ac677d1fc"
dependencies = [
 "cfg-if",
 "crossbeam-epoch",
 "crossbeam-utils",
]

[[package]]
name = "crossbeam-epoch"
version = "0.9.13"
source = "registry+https://github.com/rust-lang/crates.io-index"
checksum = "01a9af1f4c2ef74bb8aa1f7e19706bc72d03598c8a570bb5de72243c7a9d9d5a"
dependencies = [
 "autocfg",
 "cfg-if",
 "crossbeam-utils",
 "memoffset",
 "scopeguard",
]

[[package]]
name = "crossbeam-queue"
version = "0.3.8"
source = "registry+https://github.com/rust-lang/crates.io-index"
checksum = "d1cfb3ea8a53f37c40dea2c7bedcbd88bdfae54f5e2175d6ecaff1c988353add"
dependencies = [
 "cfg-if",
 "crossbeam-utils",
]

[[package]]
name = "crossbeam-utils"
version = "0.8.14"
source = "registry+https://github.com/rust-lang/crates.io-index"
checksum = "4fb766fa798726286dbbb842f174001dab8abc7b627a1dd86e0b7222a95d929f"
dependencies = [
 "cfg-if",
]

[[package]]
name = "csv"
version = "1.2.0"
source = "registry+https://github.com/rust-lang/crates.io-index"
checksum = "af91f40b7355f82b0a891f50e70399475945bb0b0da4f1700ce60761c9d3e359"
dependencies = [
 "csv-core",
 "itoa",
 "ryu",
 "serde",
]

[[package]]
name = "csv-core"
version = "0.1.10"
source = "registry+https://github.com/rust-lang/crates.io-index"
checksum = "2b2466559f260f48ad25fe6317b3c8dac77b5bdb5763ac7d9d6103530663bc90"
dependencies = [
 "memchr",
]

[[package]]
name = "custom_derive"
version = "0.1.7"
source = "registry+https://github.com/rust-lang/crates.io-index"
checksum = "ef8ae57c4978a2acd8b869ce6b9ca1dfe817bff704c220209fdef2c0b75a01b9"

[[package]]
name = "cxx"
version = "1.0.91"
source = "registry+https://github.com/rust-lang/crates.io-index"
checksum = "86d3488e7665a7a483b57e25bdd90d0aeb2bc7608c8d0346acf2ad3f1caf1d62"
dependencies = [
 "cc",
 "cxxbridge-flags",
 "cxxbridge-macro",
 "link-cplusplus",
]

[[package]]
name = "cxx-build"
version = "1.0.91"
source = "registry+https://github.com/rust-lang/crates.io-index"
checksum = "48fcaf066a053a41a81dfb14d57d99738b767febb8b735c3016e469fac5da690"
dependencies = [
 "cc",
 "codespan-reporting",
 "once_cell",
 "proc-macro2 1.0.51",
 "quote 1.0.23",
 "scratch",
 "syn 1.0.107",
]

[[package]]
name = "cxxbridge-flags"
version = "1.0.91"
source = "registry+https://github.com/rust-lang/crates.io-index"
checksum = "a2ef98b8b717a829ca5603af80e1f9e2e48013ab227b68ef37872ef84ee479bf"

[[package]]
name = "cxxbridge-macro"
version = "1.0.91"
source = "registry+https://github.com/rust-lang/crates.io-index"
checksum = "086c685979a698443656e5cf7856c95c642295a38599f12fb1ff76fb28d19892"
dependencies = [
 "proc-macro2 1.0.51",
 "quote 1.0.23",
 "syn 1.0.107",
]

[[package]]
name = "dashmap"
version = "5.4.0"
source = "registry+https://github.com/rust-lang/crates.io-index"
checksum = "907076dfda823b0b36d2a1bb5f90c96660a5bbcd7729e10727f07858f22c4edc"
dependencies = [
 "cfg-if",
 "hashbrown 0.12.3",
 "lock_api",
 "once_cell",
 "parking_lot_core",
 "serde",
]

[[package]]
name = "derive-new"
version = "0.5.9"
source = "registry+https://github.com/rust-lang/crates.io-index"
checksum = "3418329ca0ad70234b9735dc4ceed10af4df60eff9c8e7b06cb5e520d92c3535"
dependencies = [
 "proc-macro2 1.0.51",
 "quote 1.0.23",
 "syn 1.0.107",
]

[[package]]
name = "desse"
version = "0.2.1"
source = "registry+https://github.com/rust-lang/crates.io-index"
checksum = "e4653d7e3dbbf1799510a844266e5841510f8df4b4b29abb4eb09e0523b95780"
dependencies = [
 "desse-derive",
]

[[package]]
name = "desse-derive"
version = "0.2.1"
source = "registry+https://github.com/rust-lang/crates.io-index"
checksum = "3321ed740015e8e1bed6b1af99050f2a68799bd70f453f4f8045cd6bd53667a8"
dependencies = [
 "proc-macro2 0.4.30",
 "quote 0.6.13",
 "syn 0.15.44",
]

[[package]]
name = "dirs-next"
version = "2.0.0"
source = "registry+https://github.com/rust-lang/crates.io-index"
checksum = "b98cf8ebf19c3d1b223e151f99a4f9f0690dca41414773390fc824184ac833e1"
dependencies = [
 "cfg-if",
 "dirs-sys-next",
]

[[package]]
name = "dirs-sys-next"
version = "0.1.2"
source = "registry+https://github.com/rust-lang/crates.io-index"
checksum = "4ebda144c4fe02d1f7ea1a7d9641b6fc6b580adcfa024ae48797ecdeb6825b4d"
dependencies = [
 "libc",
 "redox_users",
 "winapi",
]

[[package]]
name = "disjoint-sets"
version = "0.4.2"
source = "registry+https://github.com/rust-lang/crates.io-index"
checksum = "4ccbbca7d6a247007ca2535c616d4bb4a5fcad176ef0218671f96b88c52c3d34"

[[package]]
name = "dlib"
version = "0.5.0"
source = "registry+https://github.com/rust-lang/crates.io-index"
checksum = "ac1b7517328c04c2aa68422fc60a41b92208182142ed04a25879c26c8f878794"
dependencies = [
 "libloading",
]

[[package]]
name = "dwrote"
version = "0.11.0"
source = "registry+https://github.com/rust-lang/crates.io-index"
checksum = "439a1c2ba5611ad3ed731280541d36d2e9c4ac5e7fb818a27b604bdc5a6aa65b"
dependencies = [
 "lazy_static",
 "libc",
 "winapi",
 "wio",
]

[[package]]
name = "dynamic-dispatch"
version = "0.4.1"
dependencies = [
 "dynamic-dispatch-proc-macro",
]

[[package]]
name = "dynamic-dispatch-proc-macro"
version = "0.4.0"
dependencies = [
 "proc-macro-error",
 "proc-macro2 1.0.51",
 "quote 1.0.23",
 "regex",
 "syn 1.0.107",
]

[[package]]
name = "either"
version = "1.8.1"
source = "registry+https://github.com/rust-lang/crates.io-index"
checksum = "7fcaabb2fef8c910e7f4c7ce9f67a1283a1715879a7c230ca9d6d1ae31f16d91"

[[package]]
name = "enum-map"
version = "1.1.1"
source = "registry+https://github.com/rust-lang/crates.io-index"
checksum = "e893a7ba6116821058dec84a6fb14fb2a97cd8ce5fd0f85d5a4e760ecd7329d9"
dependencies = [
 "enum-map-derive",
]

[[package]]
name = "enum-map-derive"
version = "0.6.0"
source = "registry+https://github.com/rust-lang/crates.io-index"
checksum = "84278eae0af6e34ff6c1db44c11634a694aafac559ff3080e4db4e4ac35907aa"
dependencies = [
 "proc-macro2 1.0.51",
 "quote 1.0.23",
 "syn 1.0.107",
]

[[package]]
name = "errno"
version = "0.2.8"
source = "registry+https://github.com/rust-lang/crates.io-index"
checksum = "f639046355ee4f37944e44f60642c6f3a7efa3cf6b78c78a0d989a8ce6c396a1"
dependencies = [
 "errno-dragonfly",
 "libc",
 "winapi",
]

[[package]]
name = "errno-dragonfly"
version = "0.1.2"
source = "registry+https://github.com/rust-lang/crates.io-index"
checksum = "aa68f1b12764fab894d2755d2518754e71b4fd80ecfb822714a1206c2aab39bf"
dependencies = [
 "cc",
 "libc",
]

[[package]]
name = "error-chain"
version = "0.12.4"
source = "registry+https://github.com/rust-lang/crates.io-index"
checksum = "2d2f06b9cac1506ece98fe3231e3cc9c4410ec3d5b1f24ae1c8946f0742cdefc"
dependencies = [
 "backtrace",
 "version_check",
]

[[package]]
name = "example"
version = "0.1.0"
dependencies = [
 "ggcat-api",
 "itertools",
]

[[package]]
name = "fdlimit"
version = "0.2.1"
source = "registry+https://github.com/rust-lang/crates.io-index"
checksum = "2c4c9e43643f5a3be4ca5b67d26b98031ff9db6806c3440ae32e02e3ceac3f1b"
dependencies = [
 "libc",
]

[[package]]
name = "feature-probe"
version = "0.1.1"
source = "registry+https://github.com/rust-lang/crates.io-index"
checksum = "835a3dc7d1ec9e75e2b5fb4ba75396837112d2060b03f7d43bc1897c7f7211da"

[[package]]
name = "filebuffer"
version = "0.4.0"
source = "registry+https://github.com/rust-lang/crates.io-index"
checksum = "1b41bfe1d74263ea9d084be951077614b3b98b4e59a9dafab1467645a9e52305"
dependencies = [
 "libc",
 "winapi",
]

[[package]]
name = "fixedbitset"
version = "0.4.2"
source = "registry+https://github.com/rust-lang/crates.io-index"
checksum = "0ce7134b9999ecaf8bcd65542e436736ef32ddca1b3e06094cb6ec5755203b80"

[[package]]
name = "flate2"
version = "1.0.25"
source = "registry+https://github.com/rust-lang/crates.io-index"
checksum = "a8a2db397cb1c8772f31494cb8917e48cd1e64f0fa7efac59fbd741a0a8ce841"
dependencies = [
 "cloudflare-zlib-sys",
 "crc32fast",
 "miniz_oxide",
]

[[package]]
name = "float-ord"
version = "0.2.0"
source = "registry+https://github.com/rust-lang/crates.io-index"
checksum = "7bad48618fdb549078c333a7a8528acb57af271d0433bdecd523eb620628364e"

[[package]]
name = "font-kit"
version = "0.11.0"
source = "registry+https://github.com/rust-lang/crates.io-index"
checksum = "21fe28504d371085fae9ac7a3450f0b289ab71e07c8e57baa3fb68b9e57d6ce5"
dependencies = [
 "bitflags",
 "byteorder",
 "core-foundation",
 "core-graphics",
 "core-text",
 "dirs-next",
 "dwrote",
 "float-ord",
 "freetype",
 "lazy_static",
 "libc",
 "log",
 "pathfinder_geometry",
 "pathfinder_simd",
 "walkdir",
 "winapi",
 "yeslogic-fontconfig-sys",
]

[[package]]
name = "foreign-types"
version = "0.3.2"
source = "registry+https://github.com/rust-lang/crates.io-index"
checksum = "f6f339eb8adc052cd2ca78910fda869aefa38d22d5cb648e6485e4d3fc06f3b1"
dependencies = [
 "foreign-types-shared",
]

[[package]]
name = "foreign-types-shared"
version = "0.1.1"
source = "registry+https://github.com/rust-lang/crates.io-index"
checksum = "00b0228411908ca8685dba7fc2cdd70ec9990a6e753e89b6ac91a84c40fbaf4b"

[[package]]
name = "freetype"
version = "0.7.0"
source = "registry+https://github.com/rust-lang/crates.io-index"
checksum = "bee38378a9e3db1cc693b4f88d166ae375338a0ff75cb8263e1c601d51f35dc6"
dependencies = [
 "freetype-sys",
 "libc",
]

[[package]]
name = "freetype-sys"
version = "0.13.1"
source = "registry+https://github.com/rust-lang/crates.io-index"
checksum = "a37d4011c0cc628dfa766fcc195454f4b068d7afdc2adfd28861191d866e731a"
dependencies = [
 "cmake",
 "libc",
 "pkg-config",
]

[[package]]
name = "fs_extra"
version = "1.3.0"
source = "registry+https://github.com/rust-lang/crates.io-index"
checksum = "42703706b716c37f96a77aea830392ad231f44c9e9a67872fa5548707e11b11c"

[[package]]
name = "funty"
version = "2.0.0"
source = "registry+https://github.com/rust-lang/crates.io-index"
checksum = "e6d5a32815ae3f33302d95fdcb2ce17862f8c65363dcfd29360480ba1001fc9c"

[[package]]
name = "futures-core"
version = "0.3.26"
source = "registry+https://github.com/rust-lang/crates.io-index"
checksum = "ec90ff4d0fe1f57d600049061dc6bb68ed03c7d2fbd697274c41805dcb3f8608"

[[package]]
name = "fxhash"
version = "0.2.1"
source = "registry+https://github.com/rust-lang/crates.io-index"
checksum = "c31b6d751ae2c7f11320402d34e41349dd1016f8d5d45e48c4312bc8625af50c"
dependencies = [
 "byteorder",
]

[[package]]
name = "genome-graph"
version = "5.1.1"
source = "registry+https://github.com/rust-lang/crates.io-index"
checksum = "88e794eb5d4be0f22e6a589a262747bd6ada6597560490254c9b7970adf0a30c"
dependencies = [
 "anyhow",
 "bigraph",
 "bio",
 "compact-genome",
 "disjoint-sets",
 "error-chain",
 "log",
 "num-traits",
 "regex",
 "traitgraph-algo",
]

[[package]]
name = "getrandom"
version = "0.2.8"
source = "registry+https://github.com/rust-lang/crates.io-index"
checksum = "c05aeb6a22b8f62540c194aac980f2115af067bfe15a0734d7277a768d396b31"
dependencies = [
 "cfg-if",
 "libc",
 "wasi 0.11.0+wasi-snapshot-preview1",
]

[[package]]
name = "getset"
version = "0.1.2"
source = "registry+https://github.com/rust-lang/crates.io-index"
checksum = "e45727250e75cc04ff2846a66397da8ef2b3db8e40e0cef4df67950a07621eb9"
dependencies = [
 "proc-macro-error",
 "proc-macro2 1.0.51",
 "quote 1.0.23",
 "syn 1.0.107",
]

[[package]]
name = "ggcat-api"
version = "0.1.0"
dependencies = [
 "dynamic-dispatch",
 "fdlimit",
 "ggcat_assembler",
 "ggcat_colors",
 "ggcat_config",
 "ggcat_dumper",
 "ggcat_hashes",
 "ggcat_io",
 "ggcat_querier",
 "ggcat_utils",
 "parallel-processor",
 "parking_lot",
 "rayon",
 "uuid",
]

[[package]]
name = "ggcat-cpp-bindings"
version = "0.1.0"
dependencies = [
 "cxx",
 "cxx-build",
 "ggcat-api",
 "static_assertions",
]

[[package]]
name = "ggcat_assembler"
version = "0.1.0"
dependencies = [
 "bincode",
 "byteorder",
 "crossbeam",
 "dynamic-dispatch",
 "fs_extra",
 "genome-graph",
 "ggcat_assembler_kmers_merge",
 "ggcat_assembler_minimizer_bucketing",
 "ggcat_colors",
 "ggcat_config",
 "ggcat_hashes",
 "ggcat_io",
 "ggcat_kmers_transform",
 "ggcat_structs",
 "ggcat_utils",
 "hashbrown 0.13.2",
 "itertools",
 "matchtigs",
 "nightly-quirks",
 "parallel-processor",
 "parking_lot",
 "rayon",
 "serde",
 "streaming-libdeflate-rs",
 "traitgraph-algo",
 "typenum",
]

[[package]]
name = "ggcat_assembler_kmers_merge"
version = "0.1.0"
dependencies = [
 "crossbeam",
 "fdlimit",
 "ggcat_assembler_minimizer_bucketing",
 "ggcat_colors",
 "ggcat_config",
 "ggcat_hashes",
 "ggcat_io",
 "ggcat_kmers_transform",
 "ggcat_minimizer_bucketing",
 "ggcat_structs",
 "ggcat_utils",
 "hashbrown 0.13.2",
 "instrumenter",
 "nightly-quirks",
 "parallel-processor",
 "parking_lot",
 "rayon",
 "streaming-libdeflate-rs",
 "typenum",
]

[[package]]
name = "ggcat_assembler_minimizer_bucketing"
version = "0.1.0"
dependencies = [
 "dynamic-dispatch",
 "ggcat_colors",
 "ggcat_config",
 "ggcat_hashes",
 "ggcat_io",
 "ggcat_minimizer_bucketing",
 "ggcat_structs",
 "parallel-processor",
 "streaming-libdeflate-rs",
 "typenum",
]

[[package]]
name = "ggcat_cmdline"
version = "0.1.0"
dependencies = [
 "ahash 0.8.3",
 "atoi",
 "backtrace",
 "bincode",
 "bstr",
 "byteorder",
 "crossbeam",
 "csv",
 "dashmap",
 "desse",
 "dynamic-dispatch",
 "fdlimit",
 "filebuffer",
 "flate2",
 "fs_extra",
 "ggcat-api",
 "ggcat_assembler",
 "ggcat_colors",
 "ggcat_config",
 "ggcat_hashes",
 "ggcat_io",
 "ggcat_querier",
 "ggcat_utils",
 "hashbrown 0.13.2",
 "instrumenter",
 "itertools",
 "lazy_static",
 "libc",
 "lz4",
 "make-cmd",
 "parallel-processor",
 "parking_lot",
 "rand",
 "rayon",
 "replace_with",
 "roaring",
 "serde",
 "serde_json",
 "siphasher",
 "structopt",
 "typenum",
]

[[package]]
name = "ggcat_colors"
version = "0.1.0"
dependencies = [
 "atoi",
 "bincode",
 "bstr",
 "byteorder",
 "crossbeam",
 "dashmap",
 "desse",
 "dynamic-dispatch",
 "ggcat_config",
 "ggcat_hashes",
 "ggcat_io",
 "ggcat_structs",
 "hashbrown 0.13.2",
 "itertools",
 "lz4",
 "nightly-quirks",
 "parallel-processor",
 "parking_lot",
 "rand",
 "rayon",
 "replace_with",
 "roaring",
 "serde",
 "siphasher",
 "streaming-libdeflate-rs",
 "typenum",
]

[[package]]
name = "ggcat_config"
version = "0.1.0"
dependencies = [
 "parallel-processor",
]

[[package]]
name = "ggcat_dumper"
version = "0.1.1"
dependencies = [
 "byteorder",
 "csv",
 "flate2",
 "ggcat_colors",
 "ggcat_config",
 "ggcat_hashes",
 "ggcat_io",
 "ggcat_kmers_transform",
 "ggcat_minimizer_bucketing",
 "ggcat_structs",
 "ggcat_utils",
 "hashbrown 0.13.2",
 "lz4",
 "nightly-quirks",
 "parallel-processor",
 "parking_lot",
 "rayon",
 "streaming-libdeflate-rs",
 "typenum",
]

[[package]]
name = "ggcat_hashes"
version = "0.1.0"
dependencies = [
 "ahash 0.8.3",
 "criterion",
 "dynamic-dispatch",
 "ggcat_config",
 "ggcat_io",
 "ggcat_utils",
 "pcg_rand",
 "rand",
 "serde",
]

[[package]]
name = "ggcat_io"
version = "0.1.0"
dependencies = [
 "bincode",
 "bstr",
 "byteorder",
 "flate2",
 "ggcat_config",
 "ggcat_hashes",
 "ggcat_utils",
 "lz4",
 "nightly-quirks",
 "parallel-processor",
 "parking_lot",
 "rand",
 "serde",
 "streaming-libdeflate-rs",
 "typenum",
]

[[package]]
name = "ggcat_kmers_transform"
version = "0.1.0"
dependencies = [
 "ggcat_config",
 "ggcat_hashes",
 "ggcat_io",
 "ggcat_minimizer_bucketing",
 "ggcat_utils",
 "instrumenter",
 "nightly-quirks",
 "parallel-processor",
 "parking_lot",
 "replace_with",
 "streaming-libdeflate-rs",
 "tokio",
 "typenum",
]

[[package]]
name = "ggcat_minimizer_bucketing"
version = "0.1.0"
dependencies = [
 "bincode",
 "ggcat_config",
 "ggcat_hashes",
 "ggcat_io",
 "nightly-quirks",
 "parallel-processor",
 "parking_lot",
 "replace_with",
 "serde",
 "streaming-libdeflate-rs",
 "typenum",
]

[[package]]
name = "ggcat_querier"
version = "0.1.1"
dependencies = [
 "byteorder",
 "csv",
 "dynamic-dispatch",
 "flate2",
 "ggcat_colors",
 "ggcat_config",
 "ggcat_hashes",
 "ggcat_io",
 "ggcat_kmers_transform",
 "ggcat_minimizer_bucketing",
 "ggcat_structs",
 "ggcat_utils",
 "hashbrown 0.13.2",
 "lz4",
 "nightly-quirks",
 "parallel-processor",
 "parking_lot",
 "rayon",
 "streaming-libdeflate-rs",
 "typenum",
]

[[package]]
name = "ggcat_structs"
version = "0.1.0"
dependencies = [
 "ggcat_config",
]

[[package]]
name = "ggcat_utils"
version = "0.1.0"
dependencies = [
 "parallel-processor",
 "parking_lot",
 "rand",
]

[[package]]
name = "gif"
version = "0.11.4"
source = "registry+https://github.com/rust-lang/crates.io-index"
checksum = "3edd93c6756b4dfaf2709eafcc345ba2636565295c198a9cfbf75fa5e3e00b06"
dependencies = [
 "color_quant",
 "weezl",
]

[[package]]
name = "gimli"
version = "0.27.2"
source = "registry+https://github.com/rust-lang/crates.io-index"
checksum = "ad0a93d233ebf96623465aad4046a8d3aa4da22d4f4beba5388838c8a434bbb4"

[[package]]
name = "half"
version = "1.8.2"
source = "registry+https://github.com/rust-lang/crates.io-index"
checksum = "eabb4a44450da02c90444cf74558da904edde8fb4e9035a9a6a4e15445af0bd7"

[[package]]
name = "hashbrown"
version = "0.12.3"
source = "registry+https://github.com/rust-lang/crates.io-index"
checksum = "8a9ee70c43aaf417c914396645a0fa852624801b24ebb7ae78fe8272889ac888"
dependencies = [
 "ahash 0.7.6",
]

[[package]]
name = "hashbrown"
version = "0.13.2"
source = "registry+https://github.com/rust-lang/crates.io-index"
checksum = "43a3c133739dddd0d2990f9a4bdf8eb4b21ef50e4851ca85ab661199821d510e"
dependencies = [
 "ahash 0.8.3",
]

[[package]]
name = "heck"
version = "0.3.3"
source = "registry+https://github.com/rust-lang/crates.io-index"
checksum = "6d621efb26863f0e9924c6ac577e8275e5e6b77455db64ffa6c65c904e9e132c"
dependencies = [
 "unicode-segmentation",
]

[[package]]
name = "heck"
version = "0.4.1"
source = "registry+https://github.com/rust-lang/crates.io-index"
checksum = "95505c38b4572b2d910cecb0281560f54b440a19336cbbcb27bf6ce6adc6f5a8"

[[package]]
name = "hermit-abi"
version = "0.1.19"
source = "registry+https://github.com/rust-lang/crates.io-index"
checksum = "62b467343b94ba476dcb2500d242dadbb39557df889310ac77c5d99100aaac33"
dependencies = [
 "libc",
]

[[package]]
name = "hermit-abi"
version = "0.2.6"
source = "registry+https://github.com/rust-lang/crates.io-index"
checksum = "ee512640fe35acbfb4bb779db6f0d80704c2cacfa2e39b601ef3e3f47d1ae4c7"
dependencies = [
 "libc",
]

[[package]]
name = "hermit-abi"
version = "0.3.1"
source = "registry+https://github.com/rust-lang/crates.io-index"
checksum = "fed44880c466736ef9a5c5b5facefb5ed0785676d0c02d612db14e54f0d84286"

[[package]]
name = "hex"
version = "0.4.3"
source = "registry+https://github.com/rust-lang/crates.io-index"
checksum = "7f24254aa9a54b5c858eaee2f5bccdb46aaf0e486a595ed5fd8f86ba55232a70"

[[package]]
name = "human_format"
version = "1.0.3"
source = "registry+https://github.com/rust-lang/crates.io-index"
checksum = "86cce260d758a9aa3d7c4b99d55c815a540f8a37514ba6046ab6be402a157cb0"

[[package]]
name = "iana-time-zone"
version = "0.1.53"
source = "registry+https://github.com/rust-lang/crates.io-index"
checksum = "64c122667b287044802d6ce17ee2ddf13207ed924c712de9a66a5814d5b64765"
dependencies = [
 "android_system_properties",
 "core-foundation-sys",
 "iana-time-zone-haiku",
 "js-sys",
 "wasm-bindgen",
 "winapi",
]

[[package]]
name = "iana-time-zone-haiku"
version = "0.1.1"
source = "registry+https://github.com/rust-lang/crates.io-index"
checksum = "0703ae284fc167426161c2e3f1da3ea71d94b21bedbcc9494e92b28e334e3dca"
dependencies = [
 "cxx",
 "cxx-build",
]

[[package]]
name = "image"
version = "0.24.5"
source = "registry+https://github.com/rust-lang/crates.io-index"
checksum = "69b7ea949b537b0fd0af141fff8c77690f2ce96f4f41f042ccb6c69c6c965945"
dependencies = [
 "bytemuck",
 "byteorder",
 "color_quant",
 "jpeg-decoder",
 "num-rational",
 "num-traits",
 "png",
]

[[package]]
name = "indexmap"
version = "1.9.2"
source = "registry+https://github.com/rust-lang/crates.io-index"
checksum = "1885e79c1fc4b10f0e172c475f458b7f7b93061064d98c3293e98c5ba0c8b399"
dependencies = [
 "autocfg",
 "hashbrown 0.12.3",
]

[[package]]
name = "instrumenter"
version = "0.1.1"
dependencies = [
 "dashmap",
 "human_format",
 "instrumenter-proc-macro",
 "libc",
 "papi-bindings",
 "parking_lot",
 "plotters",
 "serde",
 "serde_json",
 "structopt",
 "thread_local",
 "tracing",
]

[[package]]
name = "instrumenter-proc-macro"
version = "0.1.0"
dependencies = [
 "proc-macro2 1.0.51",
 "quote 1.0.23",
 "syn 1.0.107",
]

[[package]]
name = "io-lifetimes"
version = "1.0.5"
source = "registry+https://github.com/rust-lang/crates.io-index"
checksum = "1abeb7a0dd0f8181267ff8adc397075586500b81b28a73e8a0208b00fc170fb3"
dependencies = [
 "libc",
 "windows-sys 0.45.0",
]

[[package]]
name = "is-terminal"
version = "0.4.3"
source = "registry+https://github.com/rust-lang/crates.io-index"
checksum = "22e18b0a45d56fe973d6db23972bf5bc46f988a4a2385deac9cc29572f09daef"
dependencies = [
 "hermit-abi 0.3.1",
 "io-lifetimes",
 "rustix",
 "windows-sys 0.45.0",
]

[[package]]
name = "itertools"
version = "0.10.5"
source = "registry+https://github.com/rust-lang/crates.io-index"
checksum = "b0fd2260e829bddf4cb6ea802289de2f86d6a7a690192fbe91b3f46e0f2c8473"
dependencies = [
 "either",
]

[[package]]
name = "itertools-num"
version = "0.1.3"
source = "registry+https://github.com/rust-lang/crates.io-index"
checksum = "a872a22f9e6f7521ca557660adb96dd830e54f0f490fa115bb55dd69d38b27e7"
dependencies = [
 "num-traits",
]

[[package]]
name = "itoa"
version = "1.0.5"
source = "registry+https://github.com/rust-lang/crates.io-index"
checksum = "fad582f4b9e86b6caa621cabeb0963332d92eea04729ab12892c2533951e6440"

[[package]]
name = "jpeg-decoder"
version = "0.3.0"
source = "registry+https://github.com/rust-lang/crates.io-index"
checksum = "bc0000e42512c92e31c2252315bda326620a4e034105e900c98ec492fa077b3e"

[[package]]
name = "js-sys"
version = "0.3.61"
source = "registry+https://github.com/rust-lang/crates.io-index"
checksum = "445dde2150c55e483f3d8416706b97ec8e8237c307e5b7b4b8dd15e6af2a0730"
dependencies = [
 "wasm-bindgen",
]

[[package]]
name = "json"
version = "0.12.4"
source = "registry+https://github.com/rust-lang/crates.io-index"
checksum = "078e285eafdfb6c4b434e0d31e8cfcb5115b651496faca5749b88fafd4f23bfd"

[[package]]
name = "lazy_static"
version = "1.4.0"
source = "registry+https://github.com/rust-lang/crates.io-index"
checksum = "e2abad23fbc42b3700f2f279844dc832adb2b2eb069b2df918f455c4e18cc646"

[[package]]
name = "libc"
version = "0.2.139"
source = "registry+https://github.com/rust-lang/crates.io-index"
checksum = "201de327520df007757c1f0adce6e827fe8562fbc28bfd9c15571c66ca1f5f79"

[[package]]
name = "libloading"
version = "0.7.4"
source = "registry+https://github.com/rust-lang/crates.io-index"
checksum = "b67380fd3b2fbe7527a606e18729d21c6f3951633d0500574c4dc22d2d638b9f"
dependencies = [
 "cfg-if",
 "winapi",
]

[[package]]
name = "libm"
version = "0.2.6"
source = "registry+https://github.com/rust-lang/crates.io-index"
checksum = "348108ab3fba42ec82ff6e9564fc4ca0247bdccdc68dd8af9764bbc79c3c8ffb"

[[package]]
name = "link-cplusplus"
version = "1.0.8"
source = "registry+https://github.com/rust-lang/crates.io-index"
checksum = "ecd207c9c713c34f95a097a5b029ac2ce6010530c7b49d7fea24d977dede04f5"
dependencies = [
 "cc",
]

[[package]]
name = "linux-raw-sys"
version = "0.1.4"
source = "registry+https://github.com/rust-lang/crates.io-index"
checksum = "f051f77a7c8e6957c0696eac88f26b0117e54f52d3fc682ab19397a8812846a4"

[[package]]
name = "lock_api"
version = "0.4.9"
source = "registry+https://github.com/rust-lang/crates.io-index"
checksum = "435011366fe56583b16cf956f9df0095b405b82d76425bc8981c0e22e60ec4df"
dependencies = [
 "autocfg",
 "scopeguard",
]

[[package]]
name = "log"
version = "0.4.17"
source = "registry+https://github.com/rust-lang/crates.io-index"
checksum = "abb12e687cfb44aa40f41fc3978ef76448f9b6038cad6aef4259d3c095a2382e"
dependencies = [
 "cfg-if",
]

[[package]]
name = "lz4"
version = "1.24.0"
source = "registry+https://github.com/rust-lang/crates.io-index"
checksum = "7e9e2dd86df36ce760a60f6ff6ad526f7ba1f14ba0356f8254fb6905e6494df1"
dependencies = [
 "libc",
 "lz4-sys",
]

[[package]]
name = "lz4-sys"
version = "1.9.4"
source = "registry+https://github.com/rust-lang/crates.io-index"
checksum = "57d27b317e207b10f69f5e75494119e391a96f48861ae870d1da6edac98ca900"
dependencies = [
 "cc",
 "libc",
]

[[package]]
name = "make-cmd"
version = "0.1.0"
source = "registry+https://github.com/rust-lang/crates.io-index"
checksum = "a8ca8afbe8af1785e09636acb5a41e08a765f5f0340568716c18a8700ba3c0d3"

[[package]]
name = "matchtigs"
version = "1.5.5"
source = "registry+https://github.com/rust-lang/crates.io-index"
checksum = "eb883cef74f8b5d23c3d74f9b38e5071d253986ae6d429b7bf6b61262554e68a"
dependencies = [
 "atomic-counter",
 "clap 4.1.6",
 "crossbeam",
 "disjoint-sets",
 "flate2",
 "genome-graph",
 "hashbrown 0.12.3",
 "itertools",
 "log",
 "memory-stats",
 "permutation",
 "simplelog",
 "traitgraph-algo",
]

[[package]]
name = "matrixmultiply"
version = "0.3.2"
source = "registry+https://github.com/rust-lang/crates.io-index"
checksum = "add85d4dd35074e6fedc608f8c8f513a3548619a9024b751949ef0e8e45a4d84"
dependencies = [
 "rawpointer",
]

[[package]]
name = "memchr"
version = "2.5.0"
source = "registry+https://github.com/rust-lang/crates.io-index"
checksum = "2dffe52ecf27772e601905b7522cb4ef790d2cc203488bbd0e2fe85fcb74566d"

[[package]]
name = "memoffset"
version = "0.7.1"
source = "registry+https://github.com/rust-lang/crates.io-index"
checksum = "5de893c32cde5f383baa4c04c5d6dbdd735cfd4a794b0debdb2bb1b421da5ff4"
dependencies = [
 "autocfg",
]

[[package]]
name = "memory-stats"
version = "1.1.0"
source = "registry+https://github.com/rust-lang/crates.io-index"
checksum = "34f79cf9964c5c9545493acda1263f1912f8d2c56c8a2ffee2606cb960acaacc"
dependencies = [
 "libc",
 "winapi",
]

[[package]]
name = "miniz_oxide"
version = "0.6.2"
source = "registry+https://github.com/rust-lang/crates.io-index"
checksum = "b275950c28b37e794e8c55d88aeb5e139d0ce23fdbbeda68f8d7174abdf9e8fa"
dependencies = [
 "adler",
]

[[package]]
name = "mt-debug-counters"
version = "0.1.2"
dependencies = [
 "bytesize",
 "json",
 "lazy_static",
 "parking_lot",
]

[[package]]
name = "multimap"
version = "0.8.3"
source = "registry+https://github.com/rust-lang/crates.io-index"
checksum = "e5ce46fe64a9d73be07dcbe690a38ce1b293be448fd8ce1e6c1b8062c9f72c6a"
dependencies = [
 "serde",
]

[[package]]
name = "nalgebra"
version = "0.27.1"
source = "registry+https://github.com/rust-lang/crates.io-index"
checksum = "462fffe4002f4f2e1f6a9dcf12cc1a6fc0e15989014efc02a941d3e0f5dc2120"
dependencies = [
 "approx",
 "matrixmultiply",
 "nalgebra-macros",
 "num-complex",
 "num-rational",
 "num-traits",
 "rand",
 "rand_distr",
 "simba",
 "typenum",
]

[[package]]
name = "nalgebra-macros"
version = "0.1.0"
source = "registry+https://github.com/rust-lang/crates.io-index"
checksum = "01fcc0b8149b4632adc89ac3b7b31a12fb6099a0317a4eb2ebff574ef7de7218"
dependencies = [
 "proc-macro2 1.0.51",
 "quote 1.0.23",
 "syn 1.0.107",
]

[[package]]
name = "ndarray"
version = "0.15.6"
source = "registry+https://github.com/rust-lang/crates.io-index"
checksum = "adb12d4e967ec485a5f71c6311fe28158e9d6f4bc4a447b474184d0f91a8fa32"
dependencies = [
 "matrixmultiply",
 "num-complex",
 "num-integer",
 "num-traits",
 "rawpointer",
]

[[package]]
name = "newtype_derive"
version = "0.1.6"
source = "registry+https://github.com/rust-lang/crates.io-index"
checksum = "ac8cd24d9f185bb7223958d8c1ff7a961b74b1953fd05dba7cc568a63b3861ec"
dependencies = [
 "rustc_version 0.1.7",
]

[[package]]
name = "nightly-quirks"
version = "0.1.2"
dependencies = [
 "parking_lot",
]

[[package]]
name = "num-complex"
version = "0.4.3"
source = "registry+https://github.com/rust-lang/crates.io-index"
checksum = "02e0d21255c828d6f128a1e41534206671e8c3ea0c62f32291e808dc82cff17d"
dependencies = [
 "num-traits",
]

[[package]]
name = "num-integer"
version = "0.1.45"
source = "registry+https://github.com/rust-lang/crates.io-index"
checksum = "225d3389fb3509a24c93f5c29eb6bde2586b98d9f016636dff58d7c6f7569cd9"
dependencies = [
 "autocfg",
 "num-traits",
]

[[package]]
name = "num-rational"
version = "0.4.1"
source = "registry+https://github.com/rust-lang/crates.io-index"
checksum = "0638a1c9d0a3c0914158145bc76cff373a75a627e6ecbfb71cbe6f453a5a19b0"
dependencies = [
 "autocfg",
 "num-integer",
 "num-traits",
]

[[package]]
name = "num-traits"
version = "0.2.15"
source = "registry+https://github.com/rust-lang/crates.io-index"
checksum = "578ede34cf02f8924ab9447f50c28075b4d3e5b269972345e7e0372b38c6cdcd"
dependencies = [
 "autocfg",
 "libm",
]

[[package]]
name = "num_cpus"
version = "1.15.0"
source = "registry+https://github.com/rust-lang/crates.io-index"
checksum = "0fac9e2da13b5eb447a6ce3d392f23a29d8694bff781bf03a16cd9ac8697593b"
dependencies = [
 "hermit-abi 0.2.6",
 "libc",
]

[[package]]
name = "num_threads"
version = "0.1.6"
source = "registry+https://github.com/rust-lang/crates.io-index"
checksum = "2819ce041d2ee131036f4fc9d6ae7ae125a3a40e97ba64d04fe799ad9dabbb44"
dependencies = [
 "libc",
]

[[package]]
name = "object"
version = "0.30.3"
source = "registry+https://github.com/rust-lang/crates.io-index"
checksum = "ea86265d3d3dcb6a27fc51bd29a4bf387fae9d2986b823079d4986af253eb439"
dependencies = [
 "memchr",
]

[[package]]
name = "once_cell"
version = "1.17.1"
source = "registry+https://github.com/rust-lang/crates.io-index"
checksum = "b7e5500299e16ebb147ae15a00a942af264cf3688f47923b8fc2cd5858f23ad3"

[[package]]
name = "oorandom"
version = "11.1.3"
source = "registry+https://github.com/rust-lang/crates.io-index"
checksum = "0ab1bc2a289d34bd04a330323ac98a1b4bc82c9d9fcb1e66b63caa84da26b575"

[[package]]
name = "ordered-float"
version = "1.1.1"
source = "registry+https://github.com/rust-lang/crates.io-index"
checksum = "3305af35278dd29f46fcdd139e0b1fbfae2153f0e5928b39b035542dd31e37b7"
dependencies = [
 "num-traits",
]

[[package]]
name = "os_str_bytes"
version = "6.4.1"
source = "registry+https://github.com/rust-lang/crates.io-index"
checksum = "9b7820b9daea5457c9f21c69448905d723fbd21136ccf521748f23fd49e723ee"

[[package]]
name = "papi-bindings"
version = "0.5.1"
dependencies = [
 "libc",
]

[[package]]
name = "parallel-processor"
version = "0.1.6"
dependencies = [
 "backtrace",
 "bincode",
 "byteorder",
 "crossbeam",
 "dashmap",
 "desse",
 "filebuffer",
 "lazy_static",
 "libc",
 "lz4",
 "mt-debug-counters",
 "nightly-quirks",
 "parking_lot",
 "procfs",
 "rand",
 "rayon",
 "replace_with",
 "serde",
 "serde_json",
 "thiserror",
 "tokio",
 "tokio-scoped",
 "unchecked-index",
 "voracious_radix_sort",
]

[[package]]
name = "parking_lot"
version = "0.12.1"
source = "registry+https://github.com/rust-lang/crates.io-index"
checksum = "3742b2c103b9f06bc9fff0a37ff4912935851bee6d36f3c02bcc755bcfec228f"
dependencies = [
 "lock_api",
 "parking_lot_core",
]

[[package]]
name = "parking_lot_core"
version = "0.9.7"
source = "registry+https://github.com/rust-lang/crates.io-index"
checksum = "9069cbb9f99e3a5083476ccb29ceb1de18b9118cafa53e90c9551235de2b9521"
dependencies = [
 "cfg-if",
 "libc",
 "redox_syscall",
 "smallvec",
 "windows-sys 0.45.0",
]

[[package]]
name = "paste"
version = "1.0.11"
source = "registry+https://github.com/rust-lang/crates.io-index"
checksum = "d01a5bd0424d00070b0098dd17ebca6f961a959dead1dbcbbbc1d1cd8d3deeba"

[[package]]
name = "pathfinder_geometry"
version = "0.5.1"
source = "registry+https://github.com/rust-lang/crates.io-index"
checksum = "0b7b7e7b4ea703700ce73ebf128e1450eb69c3a8329199ffbfb9b2a0418e5ad3"
dependencies = [
 "log",
 "pathfinder_simd",
]

[[package]]
name = "pathfinder_simd"
version = "0.5.1"
source = "registry+https://github.com/rust-lang/crates.io-index"
checksum = "39fe46acc5503595e5949c17b818714d26fdf9b4920eacf3b2947f0199f4a6ff"
dependencies = [
 "rustc_version 0.3.3",
]

[[package]]
name = "pcg_rand"
version = "0.13.0"
source = "registry+https://github.com/rust-lang/crates.io-index"
checksum = "963285c31bdd772140f7deb277b69bfd15d097fe0319256bd8ba2e897c389dcc"
dependencies = [
 "byteorder",
 "num-traits",
 "rand",
 "rand_core",
]

[[package]]
name = "permutation"
version = "0.4.1"
source = "registry+https://github.com/rust-lang/crates.io-index"
checksum = "df202b0b0f5b8e389955afd5f27b007b00fb948162953f1db9c70d2c7e3157d7"

[[package]]
name = "pest"
version = "2.5.5"
source = "registry+https://github.com/rust-lang/crates.io-index"
checksum = "028accff104c4e513bad663bbcd2ad7cfd5304144404c31ed0a77ac103d00660"
dependencies = [
 "thiserror",
 "ucd-trie",
]

[[package]]
name = "petgraph"
version = "0.6.3"
source = "registry+https://github.com/rust-lang/crates.io-index"
checksum = "4dd7d28ee937e54fe3080c91faa1c3a46c06de6252988a7f4592ba2310ef22a4"
dependencies = [
 "fixedbitset",
 "indexmap",
]

[[package]]
name = "pin-project-lite"
version = "0.2.9"
source = "registry+https://github.com/rust-lang/crates.io-index"
checksum = "e0a7ae3ac2f1173085d398531c705756c94a4c56843785df85a60c1a0afac116"

[[package]]
name = "pkg-config"
version = "0.3.26"
source = "registry+https://github.com/rust-lang/crates.io-index"
checksum = "6ac9a59f73473f1b8d852421e59e64809f025994837ef743615c6d0c5b305160"

[[package]]
name = "plotters"
version = "0.3.4"
source = "registry+https://github.com/rust-lang/crates.io-index"
checksum = "2538b639e642295546c50fcd545198c9d64ee2a38620a628724a3b266d5fbf97"
dependencies = [
 "chrono",
 "font-kit",
 "image",
 "lazy_static",
 "num-traits",
 "pathfinder_geometry",
 "plotters-backend",
 "plotters-bitmap",
 "plotters-svg",
 "ttf-parser",
 "wasm-bindgen",
 "web-sys",
]

[[package]]
name = "plotters-backend"
version = "0.3.4"
source = "registry+https://github.com/rust-lang/crates.io-index"
checksum = "193228616381fecdc1224c62e96946dfbc73ff4384fba576e052ff8c1bea8142"

[[package]]
name = "plotters-bitmap"
version = "0.3.2"
source = "registry+https://github.com/rust-lang/crates.io-index"
checksum = "0c4a1f21490a6cf4a84c272ad20bd7844ed99a3178187a4c5ab7f2051295beef"
dependencies = [
 "gif",
 "image",
 "plotters-backend",
]

[[package]]
name = "plotters-svg"
version = "0.3.3"
source = "registry+https://github.com/rust-lang/crates.io-index"
checksum = "f9a81d2759aae1dae668f783c308bc5c8ebd191ff4184aaa1b37f65a6ae5a56f"
dependencies = [
 "plotters-backend",
]

[[package]]
name = "png"
version = "0.17.7"
source = "registry+https://github.com/rust-lang/crates.io-index"
checksum = "5d708eaf860a19b19ce538740d2b4bdeeb8337fa53f7738455e706623ad5c638"
dependencies = [
 "bitflags",
 "crc32fast",
 "flate2",
 "miniz_oxide",
]

[[package]]
name = "ppv-lite86"
version = "0.2.17"
source = "registry+https://github.com/rust-lang/crates.io-index"
checksum = "5b40af805b3121feab8a3c29f04d8ad262fa8e0561883e7653e024ae4479e6de"

[[package]]
name = "proc-macro-error"
version = "1.0.4"
source = "registry+https://github.com/rust-lang/crates.io-index"
checksum = "da25490ff9892aab3fcf7c36f08cfb902dd3e71ca0f9f9517bea02a73a5ce38c"
dependencies = [
 "proc-macro-error-attr",
 "proc-macro2 1.0.51",
 "quote 1.0.23",
 "syn 1.0.107",
 "version_check",
]

[[package]]
name = "proc-macro-error-attr"
version = "1.0.4"
source = "registry+https://github.com/rust-lang/crates.io-index"
checksum = "a1be40180e52ecc98ad80b184934baf3d0d29f979574e439af5a55274b35f869"
dependencies = [
 "proc-macro2 1.0.51",
 "quote 1.0.23",
 "version_check",
]

[[package]]
name = "proc-macro2"
version = "0.4.30"
source = "registry+https://github.com/rust-lang/crates.io-index"
checksum = "cf3d2011ab5c909338f7887f4fc896d35932e29146c12c8d01da6b22a80ba759"
dependencies = [
 "unicode-xid",
]

[[package]]
name = "proc-macro2"
version = "1.0.51"
source = "registry+https://github.com/rust-lang/crates.io-index"
checksum = "5d727cae5b39d21da60fa540906919ad737832fe0b1c165da3a34d6548c849d6"
dependencies = [
 "unicode-ident",
]

[[package]]
name = "procfs"
version = "0.15.1"
source = "registry+https://github.com/rust-lang/crates.io-index"
checksum = "943ca7f9f29bab5844ecd8fdb3992c5969b6622bb9609b9502fef9b4310e3f1f"
dependencies = [
 "bitflags",
 "byteorder",
 "chrono",
 "flate2",
 "hex",
 "lazy_static",
 "rustix",
]

[[package]]
name = "quote"
version = "0.6.13"
source = "registry+https://github.com/rust-lang/crates.io-index"
checksum = "6ce23b6b870e8f94f81fb0a363d65d86675884b34a09043c81e5562f11c1f8e1"
dependencies = [
 "proc-macro2 0.4.30",
]

[[package]]
name = "quote"
version = "1.0.23"
source = "registry+https://github.com/rust-lang/crates.io-index"
checksum = "8856d8364d252a14d474036ea1358d63c9e6965c8e5c1885c18f73d70bff9c7b"
dependencies = [
 "proc-macro2 1.0.51",
]

[[package]]
name = "radium"
version = "0.7.0"
source = "registry+https://github.com/rust-lang/crates.io-index"
checksum = "dc33ff2d4973d518d823d61aa239014831e521c75da58e3df4840d3f47749d09"

[[package]]
name = "rand"
version = "0.8.5"
source = "registry+https://github.com/rust-lang/crates.io-index"
checksum = "34af8d1a0e25924bc5b7c43c079c942339d8f0a8b57c39049bef581b46327404"
dependencies = [
 "libc",
 "rand_chacha",
 "rand_core",
]

[[package]]
name = "rand_chacha"
version = "0.3.1"
source = "registry+https://github.com/rust-lang/crates.io-index"
checksum = "e6c10a63a0fa32252be49d21e7709d4d4baf8d231c2dbce1eaa8141b9b127d88"
dependencies = [
 "ppv-lite86",
 "rand_core",
]

[[package]]
name = "rand_core"
version = "0.6.4"
source = "registry+https://github.com/rust-lang/crates.io-index"
checksum = "ec0be4795e2f6a28069bec0b5ff3e2ac9bafc99e6a9a7dc3547996c5c816922c"
dependencies = [
 "getrandom",
]

[[package]]
name = "rand_distr"
version = "0.4.3"
source = "registry+https://github.com/rust-lang/crates.io-index"
checksum = "32cb0b9bc82b0a0876c2dd994a7e7a2683d3e7390ca40e6886785ef0c7e3ee31"
dependencies = [
 "num-traits",
 "rand",
]

[[package]]
name = "rawpointer"
version = "0.2.1"
source = "registry+https://github.com/rust-lang/crates.io-index"
checksum = "60a357793950651c4ed0f3f52338f53b2f809f32d83a07f72909fa13e4c6c1e3"

[[package]]
name = "rayon"
version = "1.6.1"
source = "registry+https://github.com/rust-lang/crates.io-index"
checksum = "6db3a213adf02b3bcfd2d3846bb41cb22857d131789e01df434fb7e7bc0759b7"
dependencies = [
 "either",
 "rayon-core",
]

[[package]]
name = "rayon-core"
version = "1.10.2"
source = "registry+https://github.com/rust-lang/crates.io-index"
checksum = "356a0625f1954f730c0201cdab48611198dc6ce21f4acff55089b5a78e6e835b"
dependencies = [
 "crossbeam-channel",
 "crossbeam-deque",
 "crossbeam-utils",
 "num_cpus",
]

[[package]]
name = "redox_syscall"
version = "0.2.16"
source = "registry+https://github.com/rust-lang/crates.io-index"
checksum = "fb5a58c1855b4b6819d59012155603f0b22ad30cad752600aadfcb695265519a"
dependencies = [
 "bitflags",
]

[[package]]
name = "redox_users"
version = "0.4.3"
source = "registry+https://github.com/rust-lang/crates.io-index"
checksum = "b033d837a7cf162d7993aded9304e30a83213c648b6e389db233191f891e5c2b"
dependencies = [
 "getrandom",
 "redox_syscall",
 "thiserror",
]

[[package]]
name = "ref-cast"
version = "1.0.14"
source = "registry+https://github.com/rust-lang/crates.io-index"
checksum = "8c78fb8c9293bcd48ef6fce7b4ca950ceaf21210de6e105a883ee280c0f7b9ed"
dependencies = [
 "ref-cast-impl",
]

[[package]]
name = "ref-cast-impl"
version = "1.0.14"
source = "registry+https://github.com/rust-lang/crates.io-index"
checksum = "9f9c0c92af03644e4806106281fe2e068ac5bc0ae74a707266d06ea27bccee5f"
dependencies = [
 "proc-macro2 1.0.51",
 "quote 1.0.23",
 "syn 1.0.107",
]

[[package]]
name = "regex"
version = "1.7.1"
source = "registry+https://github.com/rust-lang/crates.io-index"
checksum = "48aaa5748ba571fb95cd2c85c09f629215d3a6ece942baa100950af03a34f733"
dependencies = [
 "aho-corasick",
 "memchr",
 "regex-syntax",
]

[[package]]
name = "regex-automata"
version = "0.1.10"
source = "registry+https://github.com/rust-lang/crates.io-index"
checksum = "6c230d73fb8d8c1b9c0b3135c5142a8acee3a0558fb8db5cf1cb65f8d7862132"

[[package]]
name = "regex-syntax"
version = "0.6.28"
source = "registry+https://github.com/rust-lang/crates.io-index"
checksum = "456c603be3e8d448b072f410900c09faf164fbce2d480456f50eea6e25f9c848"

[[package]]
name = "replace_with"
version = "0.1.7"
source = "registry+https://github.com/rust-lang/crates.io-index"
checksum = "e3a8614ee435691de62bcffcf4a66d91b3594bf1428a5722e79103249a095690"

[[package]]
name = "retain_mut"
version = "0.1.7"
source = "registry+https://github.com/rust-lang/crates.io-index"
checksum = "8c31b5c4033f8fdde8700e4657be2c497e7288f01515be52168c631e2e4d4086"

[[package]]
name = "roaring"
version = "0.10.1"
source = "registry+https://github.com/rust-lang/crates.io-index"
checksum = "ef0fb5e826a8bde011ecae6a8539dd333884335c57ff0f003fbe27c25bbe8f71"
dependencies = [
 "bytemuck",
 "byteorder",
 "retain_mut",
]

[[package]]
name = "rustc-demangle"
version = "0.1.21"
source = "registry+https://github.com/rust-lang/crates.io-index"
checksum = "7ef03e0a2b150c7a90d01faf6254c9c48a41e95fb2a8c2ac1c6f0d2b9aefc342"

[[package]]
name = "rustc_version"
version = "0.1.7"
source = "registry+https://github.com/rust-lang/crates.io-index"
checksum = "c5f5376ea5e30ce23c03eb77cbe4962b988deead10910c372b226388b594c084"
dependencies = [
 "semver 0.1.20",
]

[[package]]
name = "rustc_version"
version = "0.3.3"
source = "registry+https://github.com/rust-lang/crates.io-index"
checksum = "f0dfe2087c51c460008730de8b57e6a320782fbfb312e1f4d520e6c6fae155ee"
dependencies = [
 "semver 0.11.0",
]

[[package]]
name = "rustix"
version = "0.36.8"
source = "registry+https://github.com/rust-lang/crates.io-index"
checksum = "f43abb88211988493c1abb44a70efa56ff0ce98f233b7b276146f1f3f7ba9644"
dependencies = [
 "bitflags",
 "errno",
 "io-lifetimes",
 "libc",
 "linux-raw-sys",
 "windows-sys 0.45.0",
]

[[package]]
name = "rustversion"
version = "1.0.11"
source = "registry+https://github.com/rust-lang/crates.io-index"
checksum = "5583e89e108996506031660fe09baa5011b9dd0341b89029313006d1fb508d70"

[[package]]
name = "ryu"
version = "1.0.12"
source = "registry+https://github.com/rust-lang/crates.io-index"
checksum = "7b4b9743ed687d4b4bcedf9ff5eaa7398495ae14e61cba0a295704edbc7decde"

[[package]]
name = "same-file"
version = "1.0.6"
source = "registry+https://github.com/rust-lang/crates.io-index"
checksum = "93fc1dc3aaa9bfed95e02e6eadabb4baf7e3078b0bd1b4d7b6b0b68378900502"
dependencies = [
 "winapi-util",
]

[[package]]
name = "scopeguard"
version = "1.1.0"
source = "registry+https://github.com/rust-lang/crates.io-index"
checksum = "d29ab0c6d3fc0ee92fe66e2d99f700eab17a8d57d1c1d3b748380fb20baa78cd"

[[package]]
name = "scratch"
version = "1.0.3"
source = "registry+https://github.com/rust-lang/crates.io-index"
checksum = "ddccb15bcce173023b3fedd9436f882a0739b8dfb45e4f6b6002bee5929f61b2"

[[package]]
name = "semver"
version = "0.1.20"
source = "registry+https://github.com/rust-lang/crates.io-index"
checksum = "d4f410fedcf71af0345d7607d246e7ad15faaadd49d240ee3b24e5dc21a820ac"

[[package]]
name = "semver"
version = "0.11.0"
source = "registry+https://github.com/rust-lang/crates.io-index"
checksum = "f301af10236f6df4160f7c3f04eec6dbc70ace82d23326abad5edee88801c6b6"
dependencies = [
 "semver-parser",
]

[[package]]
name = "semver-parser"
version = "0.10.2"
source = "registry+https://github.com/rust-lang/crates.io-index"
checksum = "00b0bef5b7f9e0df16536d3961cfb6e84331c065b4066afb39768d0e319411f7"
dependencies = [
 "pest",
]

[[package]]
name = "serde"
version = "1.0.152"
source = "registry+https://github.com/rust-lang/crates.io-index"
checksum = "bb7d1f0d3021d347a83e556fc4683dea2ea09d87bccdf88ff5c12545d89d5efb"
dependencies = [
 "serde_derive",
]

[[package]]
name = "serde_derive"
version = "1.0.152"
source = "registry+https://github.com/rust-lang/crates.io-index"
checksum = "af487d118eecd09402d70a5d72551860e788df87b464af30e5ea6a38c75c541e"
dependencies = [
 "proc-macro2 1.0.51",
 "quote 1.0.23",
 "syn 1.0.107",
]

[[package]]
name = "serde_json"
version = "1.0.93"
source = "registry+https://github.com/rust-lang/crates.io-index"
checksum = "cad406b69c91885b5107daf2c29572f6c8cdb3c66826821e286c533490c0bc76"
dependencies = [
 "itoa",
 "ryu",
 "serde",
]

[[package]]
name = "simba"
version = "0.5.1"
source = "registry+https://github.com/rust-lang/crates.io-index"
checksum = "8e82063457853d00243beda9952e910b82593e4b07ae9f721b9278a99a0d3d5c"
dependencies = [
 "approx",
 "num-complex",
 "num-traits",
 "paste",
]

[[package]]
name = "simplelog"
version = "0.12.0"
source = "registry+https://github.com/rust-lang/crates.io-index"
checksum = "48dfff04aade74dd495b007c831cd6f4e0cee19c344dd9dc0884c0289b70a786"
dependencies = [
 "log",
 "termcolor",
 "time 0.3.19",
]

[[package]]
name = "siphasher"
version = "0.3.10"
source = "registry+https://github.com/rust-lang/crates.io-index"
checksum = "7bd3e3206899af3f8b12af284fafc038cc1dc2b41d1b89dd17297221c5d225de"

[[package]]
name = "smallvec"
version = "1.10.0"
source = "registry+https://github.com/rust-lang/crates.io-index"
checksum = "a507befe795404456341dfab10cef66ead4c041f62b8b11bbb92bffe5d0953e0"

[[package]]
name = "static_assertions"
version = "1.1.0"
source = "registry+https://github.com/rust-lang/crates.io-index"
checksum = "a2eb9349b6444b326872e140eb1cf5e7c522154d69e7a0ffb0fb81c06b37543f"

[[package]]
name = "statrs"
version = "0.15.0"
source = "registry+https://github.com/rust-lang/crates.io-index"
checksum = "05bdbb8e4e78216a85785a85d3ec3183144f98d0097b9281802c019bb07a6f05"
dependencies = [
 "approx",
 "lazy_static",
 "nalgebra",
 "num-traits",
 "rand",
]

[[package]]
name = "streaming-libdeflate-rs"
version = "0.1.3"
dependencies = [
 "crc32fast",
 "filebuffer",
 "mt-debug-counters",
 "nightly-quirks",
 "rayon",
 "static_assertions",
 "structopt",
]

[[package]]
name = "strsim"
version = "0.8.0"
source = "registry+https://github.com/rust-lang/crates.io-index"
checksum = "8ea5119cdb4c55b55d432abb513a0429384878c15dde60cc77b1c99de1a95a6a"

[[package]]
name = "strsim"
version = "0.10.0"
source = "registry+https://github.com/rust-lang/crates.io-index"
checksum = "73473c0e59e6d5812c5dfe2a064a6444949f089e20eec9a2e5506596494e4623"

[[package]]
name = "structopt"
version = "0.3.26"
source = "registry+https://github.com/rust-lang/crates.io-index"
checksum = "0c6b5c64445ba8094a6ab0c3cd2ad323e07171012d9c98b0b15651daf1787a10"
dependencies = [
 "clap 2.34.0",
 "lazy_static",
 "structopt-derive",
]

[[package]]
name = "structopt-derive"
version = "0.4.18"
source = "registry+https://github.com/rust-lang/crates.io-index"
checksum = "dcb5ae327f9cc13b68763b5749770cb9e048a99bd9dfdfa58d0cf05d5f64afe0"
dependencies = [
 "heck 0.3.3",
 "proc-macro-error",
 "proc-macro2 1.0.51",
 "quote 1.0.23",
 "syn 1.0.107",
]

[[package]]
name = "strum"
version = "0.23.0"
source = "registry+https://github.com/rust-lang/crates.io-index"
checksum = "cae14b91c7d11c9a851d3fbc80a963198998c2a64eec840477fa92d8ce9b70bb"

[[package]]
name = "strum_macros"
version = "0.23.1"
source = "registry+https://github.com/rust-lang/crates.io-index"
checksum = "5bb0dc7ee9c15cea6199cde9a127fa16a4c5819af85395457ad72d68edc85a38"
dependencies = [
 "heck 0.3.3",
 "proc-macro2 1.0.51",
 "quote 1.0.23",
 "rustversion",
 "syn 1.0.107",
]

[[package]]
name = "strum_macros"
version = "0.24.3"
source = "registry+https://github.com/rust-lang/crates.io-index"
checksum = "1e385be0d24f186b4ce2f9982191e7101bb737312ad61c1f2f984f34bcf85d59"
dependencies = [
 "heck 0.4.1",
 "proc-macro2 1.0.51",
 "quote 1.0.23",
 "rustversion",
 "syn 1.0.107",
]

[[package]]
name = "syn"
version = "0.15.44"
source = "registry+https://github.com/rust-lang/crates.io-index"
checksum = "9ca4b3b69a77cbe1ffc9e198781b7acb0c7365a883670e8f1c1bc66fba79a5c5"
dependencies = [
 "proc-macro2 0.4.30",
 "quote 0.6.13",
 "unicode-xid",
]

[[package]]
name = "syn"
version = "1.0.107"
source = "registry+https://github.com/rust-lang/crates.io-index"
checksum = "1f4064b5b16e03ae50984a5a8ed5d4f8803e6bc1fd170a3cda91a1be4b18e3f5"
dependencies = [
 "proc-macro2 1.0.51",
 "quote 1.0.23",
 "unicode-ident",
]

[[package]]
name = "tap"
version = "1.0.1"
source = "registry+https://github.com/rust-lang/crates.io-index"
checksum = "55937e1799185b12863d447f42597ed69d9928686b8d88a1df17376a097d8369"

[[package]]
name = "termcolor"
version = "1.1.3"
source = "registry+https://github.com/rust-lang/crates.io-index"
checksum = "bab24d30b911b2376f3a13cc2cd443142f0c81dda04c118693e35b3835757755"
dependencies = [
 "winapi-util",
]

[[package]]
name = "textwrap"
version = "0.11.0"
source = "registry+https://github.com/rust-lang/crates.io-index"
checksum = "d326610f408c7a4eb6f51c37c330e496b08506c9457c9d34287ecc38809fb060"
dependencies = [
 "unicode-width",
]

[[package]]
name = "textwrap"
version = "0.16.0"
source = "registry+https://github.com/rust-lang/crates.io-index"
checksum = "222a222a5bfe1bba4a77b45ec488a741b3cb8872e5e499451fd7d0129c9c7c3d"

[[package]]
name = "thiserror"
version = "1.0.38"
source = "registry+https://github.com/rust-lang/crates.io-index"
checksum = "6a9cd18aa97d5c45c6603caea1da6628790b37f7a34b6ca89522331c5180fed0"
dependencies = [
 "thiserror-impl",
]

[[package]]
name = "thiserror-impl"
version = "1.0.38"
source = "registry+https://github.com/rust-lang/crates.io-index"
checksum = "1fb327af4685e4d03fa8cbcf1716380da910eeb2bb8be417e7f9fd3fb164f36f"
dependencies = [
 "proc-macro2 1.0.51",
 "quote 1.0.23",
 "syn 1.0.107",
]

[[package]]
name = "thread_local"
version = "1.1.7"
source = "registry+https://github.com/rust-lang/crates.io-index"
checksum = "3fdd6f064ccff2d6567adcb3873ca630700f00b5ad3f060c25b5dcfd9a4ce152"
dependencies = [
 "cfg-if",
 "once_cell",
]

[[package]]
name = "time"
version = "0.1.45"
source = "registry+https://github.com/rust-lang/crates.io-index"
checksum = "1b797afad3f312d1c66a56d11d0316f916356d11bd158fbc6ca6389ff6bf805a"
dependencies = [
 "libc",
 "wasi 0.10.0+wasi-snapshot-preview1",
 "winapi",
]

[[package]]
name = "time"
version = "0.3.19"
source = "registry+https://github.com/rust-lang/crates.io-index"
checksum = "53250a3b3fed8ff8fd988587d8925d26a83ac3845d9e03b220b37f34c2b8d6c2"
dependencies = [
 "itoa",
 "libc",
 "num_threads",
 "serde",
 "time-core",
 "time-macros",
]

[[package]]
name = "time-core"
version = "0.1.0"
source = "registry+https://github.com/rust-lang/crates.io-index"
checksum = "2e153e1f1acaef8acc537e68b44906d2db6436e2b35ac2c6b42640fff91f00fd"

[[package]]
name = "time-macros"
version = "0.2.7"
source = "registry+https://github.com/rust-lang/crates.io-index"
checksum = "a460aeb8de6dcb0f381e1ee05f1cd56fcf5a5f6eb8187ff3d8f0b11078d38b7c"
dependencies = [
 "time-core",
]

[[package]]
name = "tinytemplate"
version = "1.2.1"
source = "registry+https://github.com/rust-lang/crates.io-index"
checksum = "be4d6b5f19ff7664e8c98d03e2139cb510db9b0a60b55f8e8709b689d939b6bc"
dependencies = [
 "serde",
 "serde_json",
]

[[package]]
name = "tokio"
version = "1.25.0"
source = "registry+https://github.com/rust-lang/crates.io-index"
checksum = "c8e00990ebabbe4c14c08aca901caed183ecd5c09562a12c824bb53d3c3fd3af"
dependencies = [
 "autocfg",
 "num_cpus",
 "pin-project-lite",
 "tokio-macros",
 "windows-sys 0.42.0",
]

[[package]]
name = "tokio-macros"
version = "1.8.2"
source = "registry+https://github.com/rust-lang/crates.io-index"
checksum = "d266c00fde287f55d3f1c3e96c500c362a2b8c695076ec180f27918820bc6df8"
dependencies = [
 "proc-macro2 1.0.51",
 "quote 1.0.23",
 "syn 1.0.107",
]

[[package]]
name = "tokio-scoped"
version = "0.2.0"
source = "registry+https://github.com/rust-lang/crates.io-index"
checksum = "e4beb8ba13bc53ac53ce1d52b42f02e5d8060f0f42138862869beb769722b256"
dependencies = [
 "tokio",
 "tokio-stream",
]

[[package]]
name = "tokio-stream"
version = "0.1.12"
source = "registry+https://github.com/rust-lang/crates.io-index"
checksum = "8fb52b74f05dbf495a8fba459fdc331812b96aa086d9eb78101fa0d4569c3313"
dependencies = [
 "futures-core",
 "pin-project-lite",
 "tokio",
]

[[package]]
name = "tracing"
version = "0.1.37"
source = "registry+https://github.com/rust-lang/crates.io-index"
checksum = "8ce8c33a8d48bd45d624a6e523445fd21ec13d3653cd51f681abf67418f54eb8"
dependencies = [
 "cfg-if",
 "pin-project-lite",
 "tracing-attributes",
 "tracing-core",
]

[[package]]
name = "tracing-attributes"
version = "0.1.23"
source = "registry+https://github.com/rust-lang/crates.io-index"
checksum = "4017f8f45139870ca7e672686113917c71c7a6e02d4924eda67186083c03081a"
dependencies = [
 "proc-macro2 1.0.51",
 "quote 1.0.23",
 "syn 1.0.107",
]

[[package]]
name = "tracing-core"
version = "0.1.30"
source = "registry+https://github.com/rust-lang/crates.io-index"
checksum = "24eb03ba0eab1fd845050058ce5e616558e8f8d8fca633e6b163fe25c797213a"
dependencies = [
 "once_cell",
]

[[package]]
name = "traitgraph"
version = "2.2.0"
source = "registry+https://github.com/rust-lang/crates.io-index"
checksum = "80c040e85b07a988cc5e2ec76ff2629abd4dc298f345ed605130ab48a5c898a1"
dependencies = [
 "bitvector",
 "num-traits",
 "petgraph",
 "traitsequence",
]

[[package]]
name = "traitgraph-algo"
version = "5.3.0"
source = "registry+https://github.com/rust-lang/crates.io-index"
checksum = "995c661aed8e20c7e85fd638d86132b1044f2ca0f9f71b8dfc99bab2a94c44af"
dependencies = [
 "hashbrown 0.12.3",
 "rand",
 "traitgraph",
]

[[package]]
name = "traitsequence"
version = "1.1.0"
source = "registry+https://github.com/rust-lang/crates.io-index"
checksum = "e43e9c5a3771f5149c0290c829e87524803a89e466c5d170d0b14face79b299d"

[[package]]
name = "triple_accel"
version = "0.4.0"
source = "registry+https://github.com/rust-lang/crates.io-index"
checksum = "22048bc95dfb2ffd05b1ff9a756290a009224b60b2f0e7525faeee7603851e63"

[[package]]
name = "ttf-parser"
version = "0.15.2"
source = "registry+https://github.com/rust-lang/crates.io-index"
checksum = "7b3e06c9b9d80ed6b745c7159c40b311ad2916abb34a49e9be2653b90db0d8dd"

[[package]]
name = "typenum"
version = "1.16.0"
source = "registry+https://github.com/rust-lang/crates.io-index"
checksum = "497961ef93d974e23eb6f433eb5fe1b7930b659f06d12dec6fc44a8f554c0bba"

[[package]]
name = "ucd-trie"
version = "0.1.5"
source = "registry+https://github.com/rust-lang/crates.io-index"
checksum = "9e79c4d996edb816c91e4308506774452e55e95c3c9de07b6729e17e15a5ef81"

[[package]]
name = "unchecked-index"
version = "0.2.2"
source = "registry+https://github.com/rust-lang/crates.io-index"
checksum = "eeba86d422ce181a719445e51872fa30f1f7413b62becb52e95ec91aa262d85c"

[[package]]
name = "unicode-ident"
version = "1.0.6"
source = "registry+https://github.com/rust-lang/crates.io-index"
checksum = "84a22b9f218b40614adcb3f4ff08b703773ad44fa9423e4e0d346d5db86e4ebc"

[[package]]
name = "unicode-segmentation"
version = "1.10.1"
source = "registry+https://github.com/rust-lang/crates.io-index"
checksum = "1dd624098567895118886609431a7c3b8f516e41d30e0643f03d94592a147e36"

[[package]]
name = "unicode-width"
version = "0.1.10"
source = "registry+https://github.com/rust-lang/crates.io-index"
checksum = "c0edd1e5b14653f783770bce4a4dabb4a5108a5370a5f5d8cfe8710c361f6c8b"

[[package]]
name = "unicode-xid"
version = "0.1.0"
source = "registry+https://github.com/rust-lang/crates.io-index"
checksum = "fc72304796d0818e357ead4e000d19c9c174ab23dc11093ac919054d20a6a7fc"

[[package]]
name = "uuid"
version = "1.3.0"
source = "registry+https://github.com/rust-lang/crates.io-index"
checksum = "1674845326ee10d37ca60470760d4288a6f80f304007d92e5c53bab78c9cfd79"
dependencies = [
 "getrandom",
]

[[package]]
name = "vec_map"
version = "0.8.2"
source = "registry+https://github.com/rust-lang/crates.io-index"
checksum = "f1bddf1187be692e79c5ffeab891132dfb0f236ed36a43c7ed39f1165ee20191"
dependencies = [
 "serde",
]

[[package]]
name = "version_check"
version = "0.9.4"
source = "registry+https://github.com/rust-lang/crates.io-index"
checksum = "49874b5167b65d7193b8aba1567f5c7d93d001cafc34600cee003eda787e483f"

[[package]]
name = "voracious_radix_sort"
version = "1.1.1"
source = "registry+https://github.com/rust-lang/crates.io-index"
checksum = "7ca7cc4f89d8aa95b7653c6573f8c4d7fec0574998fad0014d9d1acf777dba57"
dependencies = [
 "rayon",
]

[[package]]
name = "walkdir"
version = "2.3.2"
source = "registry+https://github.com/rust-lang/crates.io-index"
checksum = "808cf2735cd4b6866113f648b791c6adc5714537bc222d9347bb203386ffda56"
dependencies = [
 "same-file",
 "winapi",
 "winapi-util",
]

[[package]]
name = "wasi"
version = "0.10.0+wasi-snapshot-preview1"
source = "registry+https://github.com/rust-lang/crates.io-index"
checksum = "1a143597ca7c7793eff794def352d41792a93c481eb1042423ff7ff72ba2c31f"

[[package]]
name = "wasi"
version = "0.11.0+wasi-snapshot-preview1"
source = "registry+https://github.com/rust-lang/crates.io-index"
checksum = "9c8d87e72b64a3b4db28d11ce29237c246188f4f51057d65a7eab63b7987e423"

[[package]]
name = "wasm-bindgen"
version = "0.2.84"
source = "registry+https://github.com/rust-lang/crates.io-index"
checksum = "31f8dcbc21f30d9b8f2ea926ecb58f6b91192c17e9d33594b3df58b2007ca53b"
dependencies = [
 "cfg-if",
 "wasm-bindgen-macro",
]

[[package]]
name = "wasm-bindgen-backend"
version = "0.2.84"
source = "registry+https://github.com/rust-lang/crates.io-index"
checksum = "95ce90fd5bcc06af55a641a86428ee4229e44e07033963a2290a8e241607ccb9"
dependencies = [
 "bumpalo",
 "log",
 "once_cell",
 "proc-macro2 1.0.51",
 "quote 1.0.23",
 "syn 1.0.107",
 "wasm-bindgen-shared",
]

[[package]]
name = "wasm-bindgen-macro"
version = "0.2.84"
source = "registry+https://github.com/rust-lang/crates.io-index"
checksum = "4c21f77c0bedc37fd5dc21f897894a5ca01e7bb159884559461862ae90c0b4c5"
dependencies = [
 "quote 1.0.23",
 "wasm-bindgen-macro-support",
]

[[package]]
name = "wasm-bindgen-macro-support"
version = "0.2.84"
source = "registry+https://github.com/rust-lang/crates.io-index"
checksum = "2aff81306fcac3c7515ad4e177f521b5c9a15f2b08f4e32d823066102f35a5f6"
dependencies = [
 "proc-macro2 1.0.51",
 "quote 1.0.23",
 "syn 1.0.107",
 "wasm-bindgen-backend",
 "wasm-bindgen-shared",
]

[[package]]
name = "wasm-bindgen-shared"
version = "0.2.84"
source = "registry+https://github.com/rust-lang/crates.io-index"
checksum = "0046fef7e28c3804e5e38bfa31ea2a0f73905319b677e57ebe37e49358989b5d"

[[package]]
name = "web-sys"
version = "0.3.61"
source = "registry+https://github.com/rust-lang/crates.io-index"
checksum = "e33b99f4b23ba3eec1a53ac264e35a755f00e966e0065077d6027c0f575b0b97"
dependencies = [
 "js-sys",
 "wasm-bindgen",
]

[[package]]
name = "weezl"
version = "0.1.7"
source = "registry+https://github.com/rust-lang/crates.io-index"
checksum = "9193164d4de03a926d909d3bc7c30543cecb35400c02114792c2cae20d5e2dbb"

[[package]]
name = "winapi"
version = "0.3.9"
source = "registry+https://github.com/rust-lang/crates.io-index"
checksum = "5c839a674fcd7a98952e593242ea400abe93992746761e38641405d28b00f419"
dependencies = [
 "winapi-i686-pc-windows-gnu",
 "winapi-x86_64-pc-windows-gnu",
]

[[package]]
name = "winapi-i686-pc-windows-gnu"
version = "0.4.0"
source = "registry+https://github.com/rust-lang/crates.io-index"
checksum = "ac3b87c63620426dd9b991e5ce0329eff545bccbbb34f3be09ff6fb6ab51b7b6"

[[package]]
name = "winapi-util"
version = "0.1.5"
source = "registry+https://github.com/rust-lang/crates.io-index"
checksum = "70ec6ce85bb158151cae5e5c87f95a8e97d2c0c4b001223f33a334e3ce5de178"
dependencies = [
 "winapi",
]

[[package]]
name = "winapi-x86_64-pc-windows-gnu"
version = "0.4.0"
source = "registry+https://github.com/rust-lang/crates.io-index"
checksum = "712e227841d057c1ee1cd2fb22fa7e5a5461ae8e48fa2ca79ec42cfc1931183f"

[[package]]
name = "windows-sys"
version = "0.42.0"
source = "registry+https://github.com/rust-lang/crates.io-index"
checksum = "5a3e1820f08b8513f676f7ab6c1f99ff312fb97b553d30ff4dd86f9f15728aa7"
dependencies = [
 "windows_aarch64_gnullvm",
 "windows_aarch64_msvc",
 "windows_i686_gnu",
 "windows_i686_msvc",
 "windows_x86_64_gnu",
 "windows_x86_64_gnullvm",
 "windows_x86_64_msvc",
]

[[package]]
name = "windows-sys"
version = "0.45.0"
source = "registry+https://github.com/rust-lang/crates.io-index"
checksum = "75283be5efb2831d37ea142365f009c02ec203cd29a3ebecbc093d52315b66d0"
dependencies = [
 "windows-targets",
]

[[package]]
name = "windows-targets"
version = "0.42.1"
source = "registry+https://github.com/rust-lang/crates.io-index"
checksum = "8e2522491fbfcd58cc84d47aeb2958948c4b8982e9a2d8a2a35bbaed431390e7"
dependencies = [
 "windows_aarch64_gnullvm",
 "windows_aarch64_msvc",
 "windows_i686_gnu",
 "windows_i686_msvc",
 "windows_x86_64_gnu",
 "windows_x86_64_gnullvm",
 "windows_x86_64_msvc",
]

[[package]]
name = "windows_aarch64_gnullvm"
version = "0.42.1"
source = "registry+https://github.com/rust-lang/crates.io-index"
checksum = "8c9864e83243fdec7fc9c5444389dcbbfd258f745e7853198f365e3c4968a608"

[[package]]
name = "windows_aarch64_msvc"
version = "0.42.1"
source = "registry+https://github.com/rust-lang/crates.io-index"
checksum = "4c8b1b673ffc16c47a9ff48570a9d85e25d265735c503681332589af6253c6c7"

[[package]]
name = "windows_i686_gnu"
version = "0.42.1"
source = "registry+https://github.com/rust-lang/crates.io-index"
checksum = "de3887528ad530ba7bdbb1faa8275ec7a1155a45ffa57c37993960277145d640"

[[package]]
name = "windows_i686_msvc"
version = "0.42.1"
source = "registry+https://github.com/rust-lang/crates.io-index"
checksum = "bf4d1122317eddd6ff351aa852118a2418ad4214e6613a50e0191f7004372605"

[[package]]
name = "windows_x86_64_gnu"
version = "0.42.1"
source = "registry+https://github.com/rust-lang/crates.io-index"
checksum = "c1040f221285e17ebccbc2591ffdc2d44ee1f9186324dd3e84e99ac68d699c45"

[[package]]
name = "windows_x86_64_gnullvm"
version = "0.42.1"
source = "registry+https://github.com/rust-lang/crates.io-index"
checksum = "628bfdf232daa22b0d64fdb62b09fcc36bb01f05a3939e20ab73aaf9470d0463"

[[package]]
name = "windows_x86_64_msvc"
version = "0.42.1"
source = "registry+https://github.com/rust-lang/crates.io-index"
checksum = "447660ad36a13288b1db4d4248e857b510e8c3a225c822ba4fb748c0aafecffd"

[[package]]
name = "wio"
version = "0.2.2"
source = "registry+https://github.com/rust-lang/crates.io-index"
checksum = "5d129932f4644ac2396cb456385cbf9e63b5b30c6e8dc4820bdca4eb082037a5"
dependencies = [
 "winapi",
]

[[package]]
name = "wyz"
version = "0.5.1"
source = "registry+https://github.com/rust-lang/crates.io-index"
checksum = "05f360fc0b24296329c78fda852a1e9ae82de9cf7b27dae4b7f62f118f77b9ed"
dependencies = [
 "tap",
]

[[package]]
name = "yeslogic-fontconfig-sys"
version = "3.2.0"
source = "registry+https://github.com/rust-lang/crates.io-index"
checksum = "f2bbd69036d397ebbff671b1b8e4d918610c181c5a16073b96f984a38d08c386"
dependencies = [
 "const-cstr",
 "dlib",
 "once_cell",
 "pkg-config",
]
