# Supplementary material for: Extremely fast construction and querying of compacted and colored de Bruijn graphs with GGCAT
Source: Genome Res. 2023 Jul;33(7):1198–207. doi: 10.1101/gr.277615.122 (PMC10538363; doi:10.1101/gr.277615.122)
Supplement: Supplement 1 [file Supplemental_Code.zip › Supplemental_Code/ggcat/Cargo.toml]

[patch.crates-io]
dynamic-dispatch-proc-macro = { path = "libs-crates/dynamic-dispatch-rs/dynamic-dispatch-proc-macro" }
dynamic-dispatch = { path = "libs-crates/dynamic-dispatch-rs" }
mt-debug-counters = { path = "libs-crates/mt-debug-counters-rs" }
streaming-libdeflate-rs = { path = "libs-crates/streaming-libdeflate-rs" }
papi-bindings = { path = "libs-crates/papi-bindings-rs" }
nightly-quirks = { path = "libs-crates/nightly-quirks-rs" }
instrumenter-proc-macro = { path = "libs-crates/instrumenter-rs/instrumenter-proc-macro-rs" }
instrumenter = { path = "libs-crates/instrumenter-rs" }
parallel-processor = { path = "libs-crates/parallel-processor-rs" }


#ggat_cmdline = { path = "crates/cmdline" }
#ggat_api = { path = "crates/api" }
#ggat_config = { path = "crates/config" }
#ggat_utils = { path = "crates/utils" }
#ggat_hashes = { path = "crates/hashes" }
#ggat_io = { path = "crates/io" }
#ggat_minimizer_bucketing = { path = "crates/minimizer_bucketing" }
#ggat_kmers_transform = { path = "crates/kmers_transform" }
#ggat_colors = { path = "crates/colors" }
#ggat_structs = { path = "crates/structs" }
#ggat_assembler_minimizer_bucketing = { path = "crates/assembler_minimizer_bucketing" }
#ggat_assembler_kmers_merge = { path = "crates/assembler_kmers_merge" }
#ggat_assembler = { path = "crates/assembler" }
#ggat_querier = { path = "crates/querier" }

[workspace]

members = [
    # Library crates added as submodules
    "libs-crates/dynamic-dispatch-rs/dynamic-dispatch-proc-macro",
    "libs-crates/dynamic-dispatch-rs",
    "libs-crates/mt-debug-counters-rs",
    "libs-crates/streaming-libdeflate-rs",
    "libs-crates/papi-bindings-rs",
    "libs-crates/nightly-quirks-rs",
    "libs-crates/instrumenter-rs/instrumenter-proc-macro-rs",
    "libs-crates/instrumenter-rs",
    "libs-crates/parallel-processor-rs",

    # Main crate for the command line tools
    "crates/cmdline",

    # Main library for api usage
    "crates/api",

    # Main c/c++ library for api usage
   "crates/capi",

    # Global config constants
    "crates/config",

    # Global utilities
    "crates/utils",

    # Common pipeline crates
    "crates/hashes",
    "crates/io",
    "crates/minimizer_bucketing",
    "crates/kmers_transform",
    "crates/colors",
    "crates/structs",

    # Assembler pipeline
    "crates/assembler_minimizer_bucketing",
    "crates/assembler_kmers_merge",
    "crates/assembler",

    # Querier pipeline
    "crates/querier",

    # Dumper pipeline
    "crates/dumper",


    # Examples
    "crates/api/example",
]

default-members = ["crates/cmdline", "crates/api"]


[profile.release]
debug = false
strip = true
lto = "thin"


[profile.with_debug]
inherits = "release"
debug = true
strip = false
lto = "thin"

# split-debuginfo = "packed"
