# Supplementary material for: Extremely fast construction and querying of compacted and colored de Bruijn graphs with GGCAT
Source: Genome Res. 2023 Jul;33(7):1198–207. doi: 10.1101/gr.277615.122 (PMC10538363; doi:10.1101/gr.277615.122)
Supplement: Supplement 1 [file Supplemental_Code.zip › Supplemental_Code/ggcat/crates/api/Cargo.lock]

# This file is automatically @generated by Cargo.
# It is not intended for manual editing.
version = 3

[[package]]
name = "addr2line"
version = "0.17.0"
source = "registry+https://github.com/rust-lang/crates.io-index"
checksum = "b9ecd88a8c8378ca913a680cd98f0f13ac67383d35993f86c90a70e3f137816b"
dependencies = [
 "gimli",
]

[[package]]
name = "adler"
version = "1.0.2"
source = "registry+https://github.com/rust-lang/crates.io-index"
checksum = "f26201604c87b1e01bd3d98f8d5d9a8fcbb815e8cedb41ffccbeb4bf593a35fe"

[[package]]
name = "ahash"
version = "0.7.6"
source = "registry+https://github.com/rust-lang/crates.io-index"
checksum = "fcb51a0695d8f838b1ee009b3fbf66bda078cd64590202a864a8f3e8c4315c47"
dependencies = [
 "getrandom",
 "once_cell",
 "version_check",
]

[[package]]
name = "ansi_term"
version = "0.12.1"
source = "registry+https://github.com/rust-lang/crates.io-index"
checksum = "d52a9bb7ec0cf484c551830a7ce27bd20d67eac647e1befb56b0be4ee39a55d2"
dependencies = [
 "winapi",
]

[[package]]
name = "as-slice"
version = "0.1.5"
source = "registry+https://github.com/rust-lang/crates.io-index"
checksum = "45403b49e3954a4b8428a0ac21a4b7afadccf92bfd96273f1a58cd4812496ae0"
dependencies = [
 "generic-array 0.12.4",
 "generic-array 0.13.3",
 "generic-array 0.14.5",
 "stable_deref_trait",
]

[[package]]
name = "atoi"
version = "1.0.0"
source = "registry+https://github.com/rust-lang/crates.io-index"
checksum = "d7c57d12312ff59c811c0643f4d80830505833c9ffaebd193d819392b265be8e"
dependencies = [
 "num-traits",
]

[[package]]
name = "atty"
version = "0.2.14"
source = "registry+https://github.com/rust-lang/crates.io-index"
checksum = "d9b39be18770d11421cdb1b9947a45dd3f37e93092cbf377614828a319d5fee8"
dependencies = [
 "hermit-abi",
 "libc",
 "winapi",
]

[[package]]
name = "autocfg"
version = "1.1.0"
source = "registry+https://github.com/rust-lang/crates.io-index"
checksum = "d468802bab17cbc0cc575e9b053f41e72aa36bfa6b7f55e3529ffa43161b97fa"

[[package]]
name = "backtrace"
version = "0.3.64"
source = "registry+https://github.com/rust-lang/crates.io-index"
checksum = "5e121dee8023ce33ab248d9ce1493df03c3b38a659b240096fcbd7048ff9c31f"
dependencies = [
 "addr2line",
 "cc",
 "cfg-if 1.0.0",
 "libc",
 "miniz_oxide",
 "object",
 "rustc-demangle",
]

[[package]]
name = "bincode"
version = "1.3.3"
source = "registry+https://github.com/rust-lang/crates.io-index"
checksum = "b1f45e9417d87227c7a56d22e471c6206462cba514c7590c09aff4cf6d1ddcad"
dependencies = [
 "serde",
]

[[package]]
name = "bitflags"
version = "1.3.2"
source = "registry+https://github.com/rust-lang/crates.io-index"
checksum = "bef38d45163c2f1dde094a7dfd33ccf595c92905c8f8f4fdc18d06fb1037718a"

[[package]]
name = "bstr"
version = "0.2.17"
source = "registry+https://github.com/rust-lang/crates.io-index"
checksum = "ba3569f383e8f1598449f1a423e72e99569137b47740b1da11ef19af3d5c3223"
dependencies = [
 "lazy_static",
 "memchr",
 "regex-automata",
 "serde",
]

[[package]]
name = "bytemuck"
version = "1.8.0"
source = "registry+https://github.com/rust-lang/crates.io-index"
checksum = "0e851ca7c24871e7336801608a4797d7376545b6928a10d32d75685687141ead"

[[package]]
name = "byteorder"
version = "1.4.3"
source = "registry+https://github.com/rust-lang/crates.io-index"
checksum = "14c189c53d098945499cdfa7ecc63567cf3886b3332b312a5b4585d8d3a6a610"

[[package]]
name = "bytesize"
version = "1.1.0"
source = "registry+https://github.com/rust-lang/crates.io-index"
checksum = "6c58ec36aac5066d5ca17df51b3e70279f5670a72102f5752cb7e7c856adfc70"

[[package]]
name = "cc"
version = "1.0.73"
source = "registry+https://github.com/rust-lang/crates.io-index"
checksum = "2fff2a6927b3bb87f9595d67196a70493f627687a71d87a0d692242c33f58c11"

[[package]]
name = "cfg-if"
version = "0.1.10"
source = "registry+https://github.com/rust-lang/crates.io-index"
checksum = "4785bdd1c96b2a846b2bd7cc02e86b6b3dbf14e7e53446c4f54c92a361040822"

[[package]]
name = "cfg-if"
version = "1.0.0"
source = "registry+https://github.com/rust-lang/crates.io-index"
checksum = "baf1de4339761588bc0619e3cbc0120ee582ebb74b53b4efbf79117bd2da40fd"

[[package]]
name = "chrono"
version = "0.4.19"
source = "registry+https://github.com/rust-lang/crates.io-index"
checksum = "670ad68c9088c2a963aaa298cb369688cf3f9465ce5e2d4ca10e6e0098a1ce73"
dependencies = [
 "libc",
 "num-integer",
 "num-traits",
 "time",
 "winapi",
]

[[package]]
name = "clap"
version = "2.34.0"
source = "registry+https://github.com/rust-lang/crates.io-index"
checksum = "a0610544180c38b88101fecf2dd634b174a62eef6946f84dfc6a7127512b381c"
dependencies = [
 "ansi_term",
 "atty",
 "bitflags",
 "strsim",
 "textwrap",
 "unicode-width",
 "vec_map",
]

[[package]]
name = "cloudflare-zlib-sys"
version = "0.3.0"
source = "registry+https://github.com/rust-lang/crates.io-index"
checksum = "2040b6d1edfee6d75f172d81e2d2a7807534f3f294ce18184c70e7bb0105cd6f"
dependencies = [
 "cc",
]

[[package]]
name = "counter-stats"
version = "0.1.0"
source = "git+https://github.com/Guilucand/counter-stats.git#cf030095ca28f5e76aa537551b9c97b1e575ace1"
dependencies = [
 "bytesize",
 "json",
 "lazy_static",
 "parking_lot",
]

[[package]]
name = "crc32fast"
version = "1.3.2"
source = "registry+https://github.com/rust-lang/crates.io-index"
checksum = "b540bd8bc810d3885c6ea91e2018302f68baba2129ab3e88f32389ee9370880d"
dependencies = [
 "cfg-if 1.0.0",
]

[[package]]
name = "crossbeam"
version = "0.8.1"
source = "registry+https://github.com/rust-lang/crates.io-index"
checksum = "4ae5588f6b3c3cb05239e90bd110f257254aecd01e4635400391aeae07497845"
dependencies = [
 "cfg-if 1.0.0",
 "crossbeam-channel",
 "crossbeam-deque",
 "crossbeam-epoch",
 "crossbeam-queue",
 "crossbeam-utils",
]

[[package]]
name = "crossbeam-channel"
version = "0.5.4"
source = "registry+https://github.com/rust-lang/crates.io-index"
checksum = "5aaa7bd5fb665c6864b5f963dd9097905c54125909c7aa94c9e18507cdbe6c53"
dependencies = [
 "cfg-if 1.0.0",
 "crossbeam-utils",
]

[[package]]
name = "crossbeam-deque"
version = "0.8.1"
source = "registry+https://github.com/rust-lang/crates.io-index"
checksum = "6455c0ca19f0d2fbf751b908d5c55c1f5cbc65e03c4225427254b46890bdde1e"
dependencies = [
 "cfg-if 1.0.0",
 "crossbeam-epoch",
 "crossbeam-utils",
]

[[package]]
name = "crossbeam-epoch"
version = "0.9.8"
source = "registry+https://github.com/rust-lang/crates.io-index"
checksum = "1145cf131a2c6ba0615079ab6a638f7e1973ac9c2634fcbeaaad6114246efe8c"
dependencies = [
 "autocfg",
 "cfg-if 1.0.0",
 "crossbeam-utils",
 "lazy_static",
 "memoffset",
 "scopeguard",
]

[[package]]
name = "crossbeam-queue"
version = "0.3.5"
source = "registry+https://github.com/rust-lang/crates.io-index"
checksum = "1f25d8400f4a7a5778f0e4e52384a48cbd9b5c495d110786187fc750075277a2"
dependencies = [
 "cfg-if 1.0.0",
 "crossbeam-utils",
]

[[package]]
name = "crossbeam-utils"
version = "0.8.8"
source = "registry+https://github.com/rust-lang/crates.io-index"
checksum = "0bf124c720b7686e3c2663cf54062ab0f68a88af2fb6a030e87e30bf721fcb38"
dependencies = [
 "cfg-if 1.0.0",
 "lazy_static",
]

[[package]]
name = "csv"
version = "1.1.6"
source = "registry+https://github.com/rust-lang/crates.io-index"
checksum = "22813a6dc45b335f9bade10bf7271dc477e81113e89eb251a0bc2a8a81c536e1"
dependencies = [
 "bstr",
 "csv-core",
 "itoa 0.4.8",
 "ryu",
 "serde",
]

[[package]]
name = "csv-core"
version = "0.1.10"
source = "registry+https://github.com/rust-lang/crates.io-index"
checksum = "2b2466559f260f48ad25fe6317b3c8dac77b5bdb5763ac7d9d6103530663bc90"
dependencies = [
 "memchr",
]

[[package]]
name = "ctrlc"
version = "3.2.1"
source = "registry+https://github.com/rust-lang/crates.io-index"
checksum = "a19c6cedffdc8c03a3346d723eb20bd85a13362bb96dc2ac000842c6381ec7bf"
dependencies = [
 "nix 0.23.1",
 "winapi",
]

[[package]]
name = "dashmap"
version = "4.0.2"
source = "registry+https://github.com/rust-lang/crates.io-index"
checksum = "e77a43b28d0668df09411cb0bc9a8c2adc40f9a048afe863e05fd43251e8e39c"
dependencies = [
 "cfg-if 1.0.0",
 "num_cpus",
]

[[package]]
name = "dashmap"
version = "5.2.0"
source = "registry+https://github.com/rust-lang/crates.io-index"
checksum = "4c8858831f7781322e539ea39e72449c46b059638250c14344fec8d0aa6e539c"
dependencies = [
 "cfg-if 1.0.0",
 "num_cpus",
 "parking_lot",
 "serde",
]

[[package]]
name = "desse"
version = "0.2.1"
source = "registry+https://github.com/rust-lang/crates.io-index"
checksum = "e4653d7e3dbbf1799510a844266e5841510f8df4b4b29abb4eb09e0523b95780"
dependencies = [
 "desse-derive",
]

[[package]]
name = "desse-derive"
version = "0.2.1"
source = "registry+https://github.com/rust-lang/crates.io-index"
checksum = "3321ed740015e8e1bed6b1af99050f2a68799bd70f453f4f8045cd6bd53667a8"
dependencies = [
 "proc-macro2 0.4.30",
 "quote 0.6.13",
 "syn 0.15.44",
]

[[package]]
name = "either"
version = "1.6.1"
source = "registry+https://github.com/rust-lang/crates.io-index"
checksum = "e78d4f1cc4ae33bbfc157ed5d5a5ef3bc29227303d595861deb238fcec4e9457"

[[package]]
name = "fdlimit"
version = "0.2.1"
source = "registry+https://github.com/rust-lang/crates.io-index"
checksum = "2c4c9e43643f5a3be4ca5b67d26b98031ff9db6806c3440ae32e02e3ceac3f1b"
dependencies = [
 "libc",
]

[[package]]
name = "filebuffer"
version = "0.4.0"
source = "registry+https://github.com/rust-lang/crates.io-index"
checksum = "1b41bfe1d74263ea9d084be951077614b3b98b4e59a9dafab1467645a9e52305"
dependencies = [
 "libc",
 "winapi",
]

[[package]]
name = "flate2"
version = "1.0.22"
source = "registry+https://github.com/rust-lang/crates.io-index"
checksum = "1e6988e897c1c9c485f43b47a529cef42fde0547f9d8d41a7062518f1d8fc53f"
dependencies = [
 "cfg-if 1.0.0",
 "cloudflare-zlib-sys",
 "crc32fast",
 "libc",
 "miniz_oxide",
]

[[package]]
name = "fs_extra"
version = "1.2.0"
source = "registry+https://github.com/rust-lang/crates.io-index"
checksum = "2022715d62ab30faffd124d40b76f4134a550a87792276512b18d63272333394"

[[package]]
name = "fuchsia-cprng"
version = "0.1.1"
source = "registry+https://github.com/rust-lang/crates.io-index"
checksum = "a06f77d526c1a601b7c4cdd98f54b5eaabffc14d5f2f0296febdc7f357c6d3ba"

[[package]]
name = "generic-array"
version = "0.12.4"
source = "registry+https://github.com/rust-lang/crates.io-index"
checksum = "ffdf9f34f1447443d37393cc6c2b8313aebddcd96906caf34e54c68d8e57d7bd"
dependencies = [
 "typenum",
]

[[package]]
name = "generic-array"
version = "0.13.3"
source = "registry+https://github.com/rust-lang/crates.io-index"
checksum = "f797e67af32588215eaaab8327027ee8e71b9dd0b2b26996aedf20c030fce309"
dependencies = [
 "typenum",
]

[[package]]
name = "generic-array"
version = "0.14.5"
source = "registry+https://github.com/rust-lang/crates.io-index"
checksum = "fd48d33ec7f05fbfa152300fdad764757cbded343c1aa1cff2fbaf4134851803"
dependencies = [
 "typenum",
 "version_check",
]

[[package]]
name = "getrandom"
version = "0.2.5"
source = "registry+https://github.com/rust-lang/crates.io-index"
checksum = "d39cd93900197114fa1fcb7ae84ca742095eed9442088988ae74fa744e930e77"
dependencies = [
 "cfg-if 1.0.0",
 "libc",
 "wasi",
]

[[package]]
name = "ggcat"
version = "0.1.0"
dependencies = [
 "ahash",
 "atoi",
 "backtrace",
 "bincode",
 "bstr",
 "byteorder",
 "clap",
 "crossbeam",
 "csv",
 "ctrlc",
 "dashmap 4.0.2",
 "desse",
 "fdlimit",
 "filebuffer",
 "flate2",
 "fs_extra",
 "hashbrown",
 "itertools",
 "lazy_static",
 "libc",
 "libdeflate-rs",
 "lz4",
 "make-cmd",
 "nightly-quirks",
 "nix 0.15.0",
 "parallel-processor",
 "parking_lot",
 "pcg_rand",
 "postcard",
 "rand 0.8.5",
 "rayon",
 "replace_with",
 "roaring",
 "serde",
 "serde_json",
 "siphasher",
 "stopwatch",
 "structopt",
 "typenum",
]

[[package]]
name = "gimli"
version = "0.26.1"
source = "registry+https://github.com/rust-lang/crates.io-index"
checksum = "78cc372d058dcf6d5ecd98510e7fbc9e5aec4d21de70f65fea8fecebcd881bd4"

[[package]]
name = "hash32"
version = "0.1.1"
source = "registry+https://github.com/rust-lang/crates.io-index"
checksum = "d4041af86e63ac4298ce40e5cca669066e75b6f1aa3390fe2561ffa5e1d9f4cc"
dependencies = [
 "byteorder",
]

[[package]]
name = "hashbrown"
version = "0.11.2"
source = "registry+https://github.com/rust-lang/crates.io-index"
checksum = "ab5ef0d4909ef3724cc8cce6ccc8572c5c817592e9285f5464f8e86f8bd3726e"
dependencies = [
 "ahash",
]

[[package]]
name = "heapless"
version = "0.5.6"
source = "registry+https://github.com/rust-lang/crates.io-index"
checksum = "74911a68a1658cfcfb61bc0ccfbd536e3b6e906f8c2f7883ee50157e3e2184f1"
dependencies = [
 "as-slice",
 "generic-array 0.13.3",
 "hash32",
 "serde",
 "stable_deref_trait",
]

[[package]]
name = "heck"
version = "0.3.3"
source = "registry+https://github.com/rust-lang/crates.io-index"
checksum = "6d621efb26863f0e9924c6ac577e8275e5e6b77455db64ffa6c65c904e9e132c"
dependencies = [
 "unicode-segmentation",
]

[[package]]
name = "hermit-abi"
version = "0.1.19"
source = "registry+https://github.com/rust-lang/crates.io-index"
checksum = "62b467343b94ba476dcb2500d242dadbb39557df889310ac77c5d99100aaac33"
dependencies = [
 "libc",
]

[[package]]
name = "hex"
version = "0.4.3"
source = "registry+https://github.com/rust-lang/crates.io-index"
checksum = "7f24254aa9a54b5c858eaee2f5bccdb46aaf0e486a595ed5fd8f86ba55232a70"

[[package]]
name = "itertools"
version = "0.10.3"
source = "registry+https://github.com/rust-lang/crates.io-index"
checksum = "a9a9d19fa1e79b6215ff29b9d6880b706147f16e9b1dbb1e4e5947b5b02bc5e3"
dependencies = [
 "either",
]

[[package]]
name = "itoa"
version = "0.4.8"
source = "registry+https://github.com/rust-lang/crates.io-index"
checksum = "b71991ff56294aa922b450139ee08b3bfc70982c6b2c7562771375cf73542dd4"

[[package]]
name = "itoa"
version = "1.0.1"
source = "registry+https://github.com/rust-lang/crates.io-index"
checksum = "1aab8fc367588b89dcee83ab0fd66b72b50b72fa1904d7095045ace2b0c81c35"

[[package]]
name = "json"
version = "0.12.4"
source = "registry+https://github.com/rust-lang/crates.io-index"
checksum = "078e285eafdfb6c4b434e0d31e8cfcb5115b651496faca5749b88fafd4f23bfd"

[[package]]
name = "lazy_static"
version = "1.4.0"
source = "registry+https://github.com/rust-lang/crates.io-index"
checksum = "e2abad23fbc42b3700f2f279844dc832adb2b2eb069b2df918f455c4e18cc646"

[[package]]
name = "libc"
version = "0.2.121"
source = "registry+https://github.com/rust-lang/crates.io-index"
checksum = "efaa7b300f3b5fe8eb6bf21ce3895e1751d9665086af2d64b42f19701015ff4f"

[[package]]
name = "libdeflate-rs"
version = "0.1.0"
dependencies = [
 "counter-stats",
 "crc32fast",
 "filebuffer",
 "nightly-quirks",
 "static_assertions",
 "structopt",
]

[[package]]
name = "lock_api"
version = "0.4.6"
source = "registry+https://github.com/rust-lang/crates.io-index"
checksum = "88943dd7ef4a2e5a4bfa2753aaab3013e34ce2533d1996fb18ef591e315e2b3b"
dependencies = [
 "scopeguard",
]

[[package]]
name = "lz4"
version = "1.23.3"
source = "registry+https://github.com/rust-lang/crates.io-index"
checksum = "4edcb94251b1c375c459e5abe9fb0168c1c826c3370172684844f8f3f8d1a885"
dependencies = [
 "libc",
 "lz4-sys",
]

[[package]]
name = "lz4-sys"
version = "1.9.3"
source = "registry+https://github.com/rust-lang/crates.io-index"
checksum = "d7be8908e2ed6f31c02db8a9fa962f03e36c53fbfde437363eae3306b85d7e17"
dependencies = [
 "cc",
 "libc",
]

[[package]]
name = "make-cmd"
version = "0.1.0"
source = "registry+https://github.com/rust-lang/crates.io-index"
checksum = "a8ca8afbe8af1785e09636acb5a41e08a765f5f0340568716c18a8700ba3c0d3"

[[package]]
name = "memchr"
version = "2.4.1"
source = "registry+https://github.com/rust-lang/crates.io-index"
checksum = "308cc39be01b73d0d18f82a0e7b2a3df85245f84af96fdddc5d202d27e47b86a"

[[package]]
name = "memoffset"
version = "0.6.5"
source = "registry+https://github.com/rust-lang/crates.io-index"
checksum = "5aa361d4faea93603064a027415f07bd8e1d5c88c9fbf68bf56a285428fd79ce"
dependencies = [
 "autocfg",
]

[[package]]
name = "miniz_oxide"
version = "0.4.4"
source = "registry+https://github.com/rust-lang/crates.io-index"
checksum = "a92518e98c078586bc6c934028adcca4c92a53d6a958196de835170a01d84e4b"
dependencies = [
 "adler",
 "autocfg",
]

[[package]]
name = "nightly-quirks"
version = "0.1.0"
dependencies = [
 "parking_lot",
]

[[package]]
name = "nix"
version = "0.15.0"
source = "registry+https://github.com/rust-lang/crates.io-index"
checksum = "3b2e0b4f3320ed72aaedb9a5ac838690a8047c7b275da22711fddff4f8a14229"
dependencies = [
 "bitflags",
 "cc",
 "cfg-if 0.1.10",
 "libc",
 "void",
]

[[package]]
name = "nix"
version = "0.23.1"
source = "registry+https://github.com/rust-lang/crates.io-index"
checksum = "9f866317acbd3a240710c63f065ffb1e4fd466259045ccb504130b7f668f35c6"
dependencies = [
 "bitflags",
 "cc",
 "cfg-if 1.0.0",
 "libc",
 "memoffset",
]

[[package]]
name = "num"
version = "0.1.42"
source = "registry+https://github.com/rust-lang/crates.io-index"
checksum = "4703ad64153382334aa8db57c637364c322d3372e097840c72000dabdcf6156e"
dependencies = [
 "num-bigint",
 "num-complex",
 "num-integer",
 "num-iter",
 "num-rational",
 "num-traits",
]

[[package]]
name = "num-bigint"
version = "0.1.44"
source = "registry+https://github.com/rust-lang/crates.io-index"
checksum = "e63899ad0da84ce718c14936262a41cee2c79c981fc0a0e7c7beb47d5a07e8c1"
dependencies = [
 "num-integer",
 "num-traits",
 "rand 0.4.6",
 "rustc-serialize",
]

[[package]]
name = "num-complex"
version = "0.1.43"
source = "registry+https://github.com/rust-lang/crates.io-index"
checksum = "b288631d7878aaf59442cffd36910ea604ecd7745c36054328595114001c9656"
dependencies = [
 "num-traits",
 "rustc-serialize",
]

[[package]]
name = "num-integer"
version = "0.1.44"
source = "registry+https://github.com/rust-lang/crates.io-index"
checksum = "d2cc698a63b549a70bc047073d2949cce27cd1c7b0a4a862d08a8031bc2801db"
dependencies = [
 "autocfg",
 "num-traits",
]

[[package]]
name = "num-iter"
version = "0.1.42"
source = "registry+https://github.com/rust-lang/crates.io-index"
checksum = "b2021c8337a54d21aca0d59a92577a029af9431cb59b909b03252b9c164fad59"
dependencies = [
 "autocfg",
 "num-integer",
 "num-traits",
]

[[package]]
name = "num-rational"
version = "0.1.42"
source = "registry+https://github.com/rust-lang/crates.io-index"
checksum = "ee314c74bd753fc86b4780aa9475da469155f3848473a261d2d18e35245a784e"
dependencies = [
 "num-bigint",
 "num-integer",
 "num-traits",
 "rustc-serialize",
]

[[package]]
name = "num-traits"
version = "0.2.14"
source = "registry+https://github.com/rust-lang/crates.io-index"
checksum = "9a64b1ec5cda2586e284722486d802acf1f7dbdc623e2bfc57e65ca1cd099290"
dependencies = [
 "autocfg",
]

[[package]]
name = "num_cpus"
version = "1.13.1"
source = "registry+https://github.com/rust-lang/crates.io-index"
checksum = "19e64526ebdee182341572e50e9ad03965aa510cd94427a4549448f285e957a1"
dependencies = [
 "hermit-abi",
 "libc",
]

[[package]]
name = "object"
version = "0.27.1"
source = "registry+https://github.com/rust-lang/crates.io-index"
checksum = "67ac1d3f9a1d3616fd9a60c8d74296f22406a238b6a72f5cc1e6f314df4ffbf9"
dependencies = [
 "memchr",
]

[[package]]
name = "once_cell"
version = "1.10.0"
source = "registry+https://github.com/rust-lang/crates.io-index"
checksum = "87f3e037eac156d1775da914196f0f37741a274155e34a0b7e427c35d2a2ecb9"

[[package]]
name = "parallel-processor"
version = "0.1.0"
dependencies = [
 "backtrace",
 "bincode",
 "byteorder",
 "counter-stats",
 "crossbeam",
 "dashmap 5.2.0",
 "desse",
 "filebuffer",
 "lazy_static",
 "libc",
 "lz4",
 "nightly-quirks",
 "parking_lot",
 "rand 0.8.5",
 "rayon",
 "replace_with",
 "serde",
 "serde_json",
 "simple-process-stats",
 "unchecked-index",
]

[[package]]
name = "parking_lot"
version = "0.12.0"
source = "registry+https://github.com/rust-lang/crates.io-index"
checksum = "87f5ec2493a61ac0506c0f4199f99070cbe83857b0337006a30f3e6719b8ef58"
dependencies = [
 "lock_api",
 "parking_lot_core",
]

[[package]]
name = "parking_lot_core"
version = "0.9.1"
source = "registry+https://github.com/rust-lang/crates.io-index"
checksum = "28141e0cc4143da2443301914478dc976a61ffdb3f043058310c70df2fed8954"
dependencies = [
 "cfg-if 1.0.0",
 "libc",
 "redox_syscall",
 "smallvec",
 "windows-sys",
]

[[package]]
name = "pcg_rand"
version = "0.13.0"
source = "registry+https://github.com/rust-lang/crates.io-index"
checksum = "963285c31bdd772140f7deb277b69bfd15d097fe0319256bd8ba2e897c389dcc"
dependencies = [
 "byteorder",
 "num-traits",
 "rand 0.8.5",
 "rand_core 0.6.3",
]

[[package]]
name = "pin-project-lite"
version = "0.2.8"
source = "registry+https://github.com/rust-lang/crates.io-index"
checksum = "e280fbe77cc62c91527259e9442153f4688736748d24660126286329742b4c6c"

[[package]]
name = "postcard"
version = "0.4.3"
source = "registry+https://github.com/rust-lang/crates.io-index"
checksum = "f61f42c9617f3d7b447ee300bf80cb16c7cd7b28ca88555822793f073f69719f"
dependencies = [
 "byteorder",
 "heapless",
 "postcard-cobs",
 "serde",
]

[[package]]
name = "postcard-cobs"
version = "0.1.5-pre"
source = "registry+https://github.com/rust-lang/crates.io-index"
checksum = "7c68cb38ed13fd7bc9dd5db8f165b7c8d9c1a315104083a2b10f11354c2af97f"

[[package]]
name = "ppv-lite86"
version = "0.2.16"
source = "registry+https://github.com/rust-lang/crates.io-index"
checksum = "eb9f9e6e233e5c4a35559a617bf40a4ec447db2e84c20b55a6f83167b7e57872"

[[package]]
name = "proc-macro-error"
version = "1.0.4"
source = "registry+https://github.com/rust-lang/crates.io-index"
checksum = "da25490ff9892aab3fcf7c36f08cfb902dd3e71ca0f9f9517bea02a73a5ce38c"
dependencies = [
 "proc-macro-error-attr",
 "proc-macro2 1.0.36",
 "quote 1.0.16",
 "syn 1.0.89",
 "version_check",
]

[[package]]
name = "proc-macro-error-attr"
version = "1.0.4"
source = "registry+https://github.com/rust-lang/crates.io-index"
checksum = "a1be40180e52ecc98ad80b184934baf3d0d29f979574e439af5a55274b35f869"
dependencies = [
 "proc-macro2 1.0.36",
 "quote 1.0.16",
 "version_check",
]

[[package]]
name = "proc-macro2"
version = "0.4.30"
source = "registry+https://github.com/rust-lang/crates.io-index"
checksum = "cf3d2011ab5c909338f7887f4fc896d35932e29146c12c8d01da6b22a80ba759"
dependencies = [
 "unicode-xid 0.1.0",
]

[[package]]
name = "proc-macro2"
version = "1.0.36"
source = "registry+https://github.com/rust-lang/crates.io-index"
checksum = "c7342d5883fbccae1cc37a2353b09c87c9b0f3afd73f5fb9bba687a1f733b029"
dependencies = [
 "unicode-xid 0.2.2",
]

[[package]]
name = "procfs"
version = "0.9.1"
source = "registry+https://github.com/rust-lang/crates.io-index"
checksum = "ab8809e0c18450a2db0f236d2a44ec0b4c1412d0eb936233579f0990faa5d5cd"
dependencies = [
 "bitflags",
 "byteorder",
 "chrono",
 "flate2",
 "hex",
 "lazy_static",
 "libc",
]

[[package]]
name = "quote"
version = "0.6.13"
source = "registry+https://github.com/rust-lang/crates.io-index"
checksum = "6ce23b6b870e8f94f81fb0a363d65d86675884b34a09043c81e5562f11c1f8e1"
dependencies = [
 "proc-macro2 0.4.30",
]

[[package]]
name = "quote"
version = "1.0.16"
source = "registry+https://github.com/rust-lang/crates.io-index"
checksum = "b4af2ec4714533fcdf07e886f17025ace8b997b9ce51204ee69b6da831c3da57"
dependencies = [
 "proc-macro2 1.0.36",
]

[[package]]
name = "rand"
version = "0.4.6"
source = "registry+https://github.com/rust-lang/crates.io-index"
checksum = "552840b97013b1a26992c11eac34bdd778e464601a4c2054b5f0bff7c6761293"
dependencies = [
 "fuchsia-cprng",
 "libc",
 "rand_core 0.3.1",
 "rdrand",
 "winapi",
]

[[package]]
name = "rand"
version = "0.8.5"
source = "registry+https://github.com/rust-lang/crates.io-index"
checksum = "34af8d1a0e25924bc5b7c43c079c942339d8f0a8b57c39049bef581b46327404"
dependencies = [
 "libc",
 "rand_chacha",
 "rand_core 0.6.3",
]

[[package]]
name = "rand_chacha"
version = "0.3.1"
source = "registry+https://github.com/rust-lang/crates.io-index"
checksum = "e6c10a63a0fa32252be49d21e7709d4d4baf8d231c2dbce1eaa8141b9b127d88"
dependencies = [
 "ppv-lite86",
 "rand_core 0.6.3",
]

[[package]]
name = "rand_core"
version = "0.3.1"
source = "registry+https://github.com/rust-lang/crates.io-index"
checksum = "7a6fdeb83b075e8266dcc8762c22776f6877a63111121f5f8c7411e5be7eed4b"
dependencies = [
 "rand_core 0.4.2",
]

[[package]]
name = "rand_core"
version = "0.4.2"
source = "registry+https://github.com/rust-lang/crates.io-index"
checksum = "9c33a3c44ca05fa6f1807d8e6743f3824e8509beca625669633be0acbdf509dc"

[[package]]
name = "rand_core"
version = "0.6.3"
source = "registry+https://github.com/rust-lang/crates.io-index"
checksum = "d34f1408f55294453790c48b2f1ebbb1c5b4b7563eb1f418bcfcfdbb06ebb4e7"
dependencies = [
 "getrandom",
]

[[package]]
name = "rayon"
version = "1.5.1"
source = "registry+https://github.com/rust-lang/crates.io-index"
checksum = "c06aca804d41dbc8ba42dfd964f0d01334eceb64314b9ecf7c5fad5188a06d90"
dependencies = [
 "autocfg",
 "crossbeam-deque",
 "either",
 "rayon-core",
]

[[package]]
name = "rayon-core"
version = "1.9.1"
source = "registry+https://github.com/rust-lang/crates.io-index"
checksum = "d78120e2c850279833f1dd3582f730c4ab53ed95aeaaaa862a2a5c71b1656d8e"
dependencies = [
 "crossbeam-channel",
 "crossbeam-deque",
 "crossbeam-utils",
 "lazy_static",
 "num_cpus",
]

[[package]]
name = "rdrand"
version = "0.4.0"
source = "registry+https://github.com/rust-lang/crates.io-index"
checksum = "678054eb77286b51581ba43620cc911abf02758c91f93f479767aed0f90458b2"
dependencies = [
 "rand_core 0.3.1",
]

[[package]]
name = "redox_syscall"
version = "0.2.11"
source = "registry+https://github.com/rust-lang/crates.io-index"
checksum = "8380fe0152551244f0747b1bf41737e0f8a74f97a14ccefd1148187271634f3c"
dependencies = [
 "bitflags",
]

[[package]]
name = "regex-automata"
version = "0.1.10"
source = "registry+https://github.com/rust-lang/crates.io-index"
checksum = "6c230d73fb8d8c1b9c0b3135c5142a8acee3a0558fb8db5cf1cb65f8d7862132"

[[package]]
name = "replace_with"
version = "0.1.7"
source = "registry+https://github.com/rust-lang/crates.io-index"
checksum = "e3a8614ee435691de62bcffcf4a66d91b3594bf1428a5722e79103249a095690"

[[package]]
name = "retain_mut"
version = "0.1.7"
source = "registry+https://github.com/rust-lang/crates.io-index"
checksum = "8c31b5c4033f8fdde8700e4657be2c497e7288f01515be52168c631e2e4d4086"

[[package]]
name = "roaring"
version = "0.7.0"
source = "registry+https://github.com/rust-lang/crates.io-index"
checksum = "859e0bdcda876d49bbc75bbb8a52caf02207849384364a10bc103a5828d4150f"
dependencies = [
 "bytemuck",
 "byteorder",
 "retain_mut",
]

[[package]]
name = "rustc-demangle"
version = "0.1.21"
source = "registry+https://github.com/rust-lang/crates.io-index"
checksum = "7ef03e0a2b150c7a90d01faf6254c9c48a41e95fb2a8c2ac1c6f0d2b9aefc342"

[[package]]
name = "rustc-serialize"
version = "0.3.24"
source = "registry+https://github.com/rust-lang/crates.io-index"
checksum = "dcf128d1287d2ea9d80910b5f1120d0b8eede3fbf1abe91c40d39ea7d51e6fda"

[[package]]
name = "ryu"
version = "1.0.9"
source = "registry+https://github.com/rust-lang/crates.io-index"
checksum = "73b4b750c782965c211b42f022f59af1fbceabdd026623714f104152f1ec149f"

[[package]]
name = "scopeguard"
version = "1.1.0"
source = "registry+https://github.com/rust-lang/crates.io-index"
checksum = "d29ab0c6d3fc0ee92fe66e2d99f700eab17a8d57d1c1d3b748380fb20baa78cd"

[[package]]
name = "serde"
version = "1.0.136"
source = "registry+https://github.com/rust-lang/crates.io-index"
checksum = "ce31e24b01e1e524df96f1c2fdd054405f8d7376249a5110886fb4b658484789"
dependencies = [
 "serde_derive",
]

[[package]]
name = "serde_derive"
version = "1.0.136"
source = "registry+https://github.com/rust-lang/crates.io-index"
checksum = "08597e7152fcd306f41838ed3e37be9eaeed2b61c42e2117266a554fab4662f9"
dependencies = [
 "proc-macro2 1.0.36",
 "quote 1.0.16",
 "syn 1.0.89",
]

[[package]]
name = "serde_json"
version = "1.0.79"
source = "registry+https://github.com/rust-lang/crates.io-index"
checksum = "8e8d9fa5c3b304765ce1fd9c4c8a3de2c8db365a5b91be52f186efc675681d95"
dependencies = [
 "itoa 1.0.1",
 "ryu",
 "serde",
]

[[package]]
name = "simple-process-stats"
version = "1.0.0"
dependencies = [
 "libc",
 "procfs",
 "thiserror",
 "tokio",
 "winapi",
]

[[package]]
name = "siphasher"
version = "0.3.10"
source = "registry+https://github.com/rust-lang/crates.io-index"
checksum = "7bd3e3206899af3f8b12af284fafc038cc1dc2b41d1b89dd17297221c5d225de"

[[package]]
name = "smallvec"
version = "1.8.0"
source = "registry+https://github.com/rust-lang/crates.io-index"
checksum = "f2dd574626839106c320a323308629dcb1acfc96e32a8cba364ddc61ac23ee83"

[[package]]
name = "stable_deref_trait"
version = "1.2.0"
source = "registry+https://github.com/rust-lang/crates.io-index"
checksum = "a8f112729512f8e442d81f95a8a7ddf2b7c6b8a1a6f509a95864142b30cab2d3"

[[package]]
name = "static_assertions"
version = "1.1.0"
source = "registry+https://github.com/rust-lang/crates.io-index"
checksum = "a2eb9349b6444b326872e140eb1cf5e7c522154d69e7a0ffb0fb81c06b37543f"

[[package]]
name = "stopwatch"
version = "0.0.7"
source = "registry+https://github.com/rust-lang/crates.io-index"
checksum = "3d04b5ebc78da44d3a456319d8bc2783e7d8cc7ccbb5cb4dc3f54afbd93bf728"
dependencies = [
 "num",
]

[[package]]
name = "strsim"
version = "0.8.0"
source = "registry+https://github.com/rust-lang/crates.io-index"
checksum = "8ea5119cdb4c55b55d432abb513a0429384878c15dde60cc77b1c99de1a95a6a"

[[package]]
name = "structopt"
version = "0.3.26"
source = "registry+https://github.com/rust-lang/crates.io-index"
checksum = "0c6b5c64445ba8094a6ab0c3cd2ad323e07171012d9c98b0b15651daf1787a10"
dependencies = [
 "clap",
 "lazy_static",
 "structopt-derive",
]

[[package]]
name = "structopt-derive"
version = "0.4.18"
source = "registry+https://github.com/rust-lang/crates.io-index"
checksum = "dcb5ae327f9cc13b68763b5749770cb9e048a99bd9dfdfa58d0cf05d5f64afe0"
dependencies = [
 "heck",
 "proc-macro-error",
 "proc-macro2 1.0.36",
 "quote 1.0.16",
 "syn 1.0.89",
]

[[package]]
name = "syn"
version = "0.15.44"
source = "registry+https://github.com/rust-lang/crates.io-index"
checksum = "9ca4b3b69a77cbe1ffc9e198781b7acb0c7365a883670e8f1c1bc66fba79a5c5"
dependencies = [
 "proc-macro2 0.4.30",
 "quote 0.6.13",
 "unicode-xid 0.1.0",
]

[[package]]
name = "syn"
version = "1.0.89"
source = "registry+https://github.com/rust-lang/crates.io-index"
checksum = "ea297be220d52398dcc07ce15a209fce436d361735ac1db700cab3b6cdfb9f54"
dependencies = [
 "proc-macro2 1.0.36",
 "quote 1.0.16",
 "unicode-xid 0.2.2",
]

[[package]]
name = "textwrap"
version = "0.11.0"
source = "registry+https://github.com/rust-lang/crates.io-index"
checksum = "d326610f408c7a4eb6f51c37c330e496b08506c9457c9d34287ecc38809fb060"
dependencies = [
 "unicode-width",
]

[[package]]
name = "thiserror"
version = "1.0.30"
source = "registry+https://github.com/rust-lang/crates.io-index"
checksum = "854babe52e4df1653706b98fcfc05843010039b406875930a70e4d9644e5c417"
dependencies = [
 "thiserror-impl",
]

[[package]]
name = "thiserror-impl"
version = "1.0.30"
source = "registry+https://github.com/rust-lang/crates.io-index"
checksum = "aa32fd3f627f367fe16f893e2597ae3c05020f8bba2666a4e6ea73d377e5714b"
dependencies = [
 "proc-macro2 1.0.36",
 "quote 1.0.16",
 "syn 1.0.89",
]

[[package]]
name = "time"
version = "0.1.43"
source = "registry+https://github.com/rust-lang/crates.io-index"
checksum = "ca8a50ef2360fbd1eeb0ecd46795a87a19024eb4b53c5dc916ca1fd95fe62438"
dependencies = [
 "libc",
 "winapi",
]

[[package]]
name = "tokio"
version = "1.17.0"
source = "registry+https://github.com/rust-lang/crates.io-index"
checksum = "2af73ac49756f3f7c01172e34a23e5d0216f6c32333757c2c61feb2bbff5a5ee"
dependencies = [
 "pin-project-lite",
]

[[package]]
name = "typenum"
version = "1.15.0"
source = "registry+https://github.com/rust-lang/crates.io-index"
checksum = "dcf81ac59edc17cc8697ff311e8f5ef2d99fcbd9817b34cec66f90b6c3dfd987"

[[package]]
name = "unchecked-index"
version = "0.2.2"
source = "registry+https://github.com/rust-lang/crates.io-index"
checksum = "eeba86d422ce181a719445e51872fa30f1f7413b62becb52e95ec91aa262d85c"

[[package]]
name = "unicode-segmentation"
version = "1.9.0"
source = "registry+https://github.com/rust-lang/crates.io-index"
checksum = "7e8820f5d777f6224dc4be3632222971ac30164d4a258d595640799554ebfd99"

[[package]]
name = "unicode-width"
version = "0.1.9"
source = "registry+https://github.com/rust-lang/crates.io-index"
checksum = "3ed742d4ea2bd1176e236172c8429aaf54486e7ac098db29ffe6529e0ce50973"

[[package]]
name = "unicode-xid"
version = "0.1.0"
source = "registry+https://github.com/rust-lang/crates.io-index"
checksum = "fc72304796d0818e357ead4e000d19c9c174ab23dc11093ac919054d20a6a7fc"

[[package]]
name = "unicode-xid"
version = "0.2.2"
source = "registry+https://github.com/rust-lang/crates.io-index"
checksum = "8ccb82d61f80a663efe1f787a51b16b5a51e3314d6ac365b08639f52387b33f3"

[[package]]
name = "vec_map"
version = "0.8.2"
source = "registry+https://github.com/rust-lang/crates.io-index"
checksum = "f1bddf1187be692e79c5ffeab891132dfb0f236ed36a43c7ed39f1165ee20191"

[[package]]
name = "version_check"
version = "0.9.4"
source = "registry+https://github.com/rust-lang/crates.io-index"
checksum = "49874b5167b65d7193b8aba1567f5c7d93d001cafc34600cee003eda787e483f"

[[package]]
name = "void"
version = "1.0.2"
source = "registry+https://github.com/rust-lang/crates.io-index"
checksum = "6a02e4885ed3bc0f2de90ea6dd45ebcbb66dacffe03547fadbb0eeae2770887d"

[[package]]
name = "wasi"
version = "0.10.2+wasi-snapshot-preview1"
source = "registry+https://github.com/rust-lang/crates.io-index"
checksum = "fd6fbd9a79829dd1ad0cc20627bf1ed606756a7f77edff7b66b7064f9cb327c6"

[[package]]
name = "winapi"
version = "0.3.9"
source = "registry+https://github.com/rust-lang/crates.io-index"
checksum = "5c839a674fcd7a98952e593242ea400abe93992746761e38641405d28b00f419"
dependencies = [
 "winapi-i686-pc-windows-gnu",
 "winapi-x86_64-pc-windows-gnu",
]

[[package]]
name = "winapi-i686-pc-windows-gnu"
version = "0.4.0"
source = "registry+https://github.com/rust-lang/crates.io-index"
checksum = "ac3b87c63620426dd9b991e5ce0329eff545bccbbb34f3be09ff6fb6ab51b7b6"

[[package]]
name = "winapi-x86_64-pc-windows-gnu"
version = "0.4.0"
source = "registry+https://github.com/rust-lang/crates.io-index"
checksum = "712e227841d057c1ee1cd2fb22fa7e5a5461ae8e48fa2ca79ec42cfc1931183f"

[[package]]
name = "windows-sys"
version = "0.32.0"
source = "registry+https://github.com/rust-lang/crates.io-index"
checksum = "3df6e476185f92a12c072be4a189a0210dcdcf512a1891d6dff9edb874deadc6"
dependencies = [
 "windows_aarch64_msvc",
 "windows_i686_gnu",
 "windows_i686_msvc",
 "windows_x86_64_gnu",
 "windows_x86_64_msvc",
]

[[package]]
name = "windows_aarch64_msvc"
version = "0.32.0"
source = "registry+https://github.com/rust-lang/crates.io-index"
checksum = "d8e92753b1c443191654ec532f14c199742964a061be25d77d7a96f09db20bf5"

[[package]]
name = "windows_i686_gnu"
version = "0.32.0"
source = "registry+https://github.com/rust-lang/crates.io-index"
checksum = "6a711c68811799e017b6038e0922cb27a5e2f43a2ddb609fe0b6f3eeda9de615"

[[package]]
name = "windows_i686_msvc"
version = "0.32.0"
source = "registry+https://github.com/rust-lang/crates.io-index"
checksum = "146c11bb1a02615db74680b32a68e2d61f553cc24c4eb5b4ca10311740e44172"

[[package]]
name = "windows_x86_64_gnu"
version = "0.32.0"
source = "registry+https://github.com/rust-lang/crates.io-index"
checksum = "c912b12f7454c6620635bbff3450962753834be2a594819bd5e945af18ec64bc"

[[package]]
name = "windows_x86_64_msvc"
version = "0.32.0"
source = "registry+https://github.com/rust-lang/crates.io-index"
checksum = "504a2476202769977a040c6364301a3f65d0cc9e3fb08600b2bda150a0488316"
