# Supplementary material for: Extremely fast construction and querying of compacted and colored de Bruijn graphs with GGCAT
Source: Genome Res. 2023 Jul;33(7):1198–207. doi: 10.1101/gr.277615.122 (PMC10538363; doi:10.1101/gr.277615.122)
Supplement: Supplement 1 [file Supplemental_Code.zip › Supplemental_Code/ggcat/crates/api/example/src/main.rs]

use ggcat_api::{
    ColoredQueryOutputFormat, ExtraElaboration, GGCATConfig, GGCATInstance,
    GeneralSequenceBlockData,
};
use itertools::Itertools;
use std::{path::PathBuf, sync::Mutex};

fn main() {
    let instance = GGCATInstance::create(GGCATConfig {
        temp_dir: Some(PathBuf::from("/tmp")),
        memory: 2.0,
        prefer_memory: true,
        total_threads_count: 16,
        intermediate_compression_level: None,
        stats_file: None,
    });

    let graph_file = PathBuf::from("/tmp/sal-dbg.fa");
    let k = 31;
    let threads_count = 16;

    // Example building of a colored graph from three FASTA files
    // building also bcalm2-style links across maximal unitigs
    let graph_file = instance.build_graph(
        vec![
            GeneralSequenceBlockData::FASTA(PathBuf::from("../../../example-inputs/sal1.fa")),
            GeneralSequenceBlockData::FASTA(PathBuf::from("../../../example-inputs/sal2.fa")),
            GeneralSequenceBlockData::FASTA(PathBuf::from("../../../example-inputs/sal3.fa")),
        ],
        graph_file.clone(),
        Some(&["sal1".to_string(), "sal2".to_string(), "sal3".to_string()]),
        k,
        threads_count,
        false,
        None,
        true,
        1,
        ExtraElaboration::UnitigLinks,
    );

    let input_query = PathBuf::from("../../../example-inputs/query.fa");

    let output_query = instance.query_graph(
        graph_file.clone(),
        input_query,
        PathBuf::from("/tmp/query-results"),
        k,
        threads_count,
        false,
        None,
        true,
        ColoredQueryOutputFormat::JsonLinesWithNames,
    );

    println!("Output query file: {:?}", output_query.display());

    let print_kmer_lock = Mutex::new(());

    let color_names: Vec<_> =
        GGCATInstance::dump_colors(GGCATInstance::get_colormap_file(&graph_file)).collect();

    instance.dump_unitigs(
        graph_file,
        k,
        None,
        true,
        threads_count,
        false,
        // WARNING: this function is called asynchronously from multiple threads, so it must be thread-safe.
        // Also the same_colors boolean is referred to the previous call of this function from the current thread
        |read, colors, same_colors| {
            let _lock = print_kmer_lock.lock().unwrap();
            if read.len() < 100 {
                println!("Dump unitig '{}'", std::str::from_utf8(read).unwrap());
            } else {
                println!(
                    "Dump unitig '{}...'",
                    std::str::from_utf8(&read[..100]).unwrap()
                );
            }
            println!(
                "\t colors: {:?} same_colors: {}",
                colors.iter().map(|c| &color_names[*c as usize]).format(" "),
                same_colors
            );
        },
    );
}
