# Supplementary material for: Extremely fast construction and querying of compacted and colored de Bruijn graphs with GGCAT
Source: Genome Res. 2023 Jul;33(7):1198–207. doi: 10.1101/gr.277615.122 (PMC10538363; doi:10.1101/gr.277615.122)
Supplement: Supplement 1 [file Supplemental_Code.zip › Supplemental_Code/ggcat/crates/assembler/src/pipeline.rs]

pub mod build_unitigs;
pub mod compute_matchtigs;
pub mod hashes_sorting;
pub mod links_compaction;
pub mod maximal_unitig_links;
pub mod reorganize_reads;
