# Supplementary material for: Extremely fast construction and querying of compacted and colored de Bruijn graphs with GGCAT
Source: Genome Res. 2023 Jul;33(7):1198–207. doi: 10.1101/gr.277615.122 (PMC10538363; doi:10.1101/gr.277615.122)
Supplement: Supplement 1 [file Supplemental_Code.zip › Supplemental_Code/ggcat/crates/assembler_kmers_merge/src/final_executor.rs]

use crate::map_processor::ParallelKmersMergeMapPacket;
use crate::{GlobalMergeData, ParallelKmersMergeFactory, ResultsBucket};
use colors::colors_manager::ColorsMergeManager;
use colors::colors_manager::{color_types, ColorsManager};
use config::DEFAULT_PER_CPU_BUFFER_SIZE;
use config::{READ_FLAG_INCL_BEGIN, READ_FLAG_INCL_END};
use core::slice::from_raw_parts;
use hashes::HashFunction;
use hashes::{ExtendableHashTraitType, HashFunctionFactory, MinimizerHashFunctionFactory};
use instrumenter::local_setup_instrumenter;
use io::compressed_read::CompressedRead;
use io::concurrent::temp_reads::extra_data::SequenceExtraDataTempBufferManagement;
use io::structs::hash_entry::{Direction, HashEntrySerializer};
use io::varint::decode_varint;
use kmers_transform::{KmersTransformExecutorFactory, KmersTransformFinalExecutor};
use parallel_processor::buckets::concurrent::{BucketsThreadBuffer, BucketsThreadDispatcher};
use parallel_processor::buckets::writers::lock_free_binary_writer::LockFreeBinaryWriter;
use parallel_processor::execution_manager::packet::Packet;
use std::marker::PhantomData;
use std::ops::DerefMut;
use structs::map_entry::MapEntry;
use utils::Utils;

local_setup_instrumenter!();

pub struct ParallelKmersMergeFinalExecutor<
    H: MinimizerHashFunctionFactory,
    MH: HashFunctionFactory,
    CX: ColorsManager,
> {
    hashes_tmp: BucketsThreadDispatcher<
        LockFreeBinaryWriter,
        HashEntrySerializer<MH::HashTypeUnextendable>,
    >,

    forward_seq: Vec<u8>,
    backward_seq: Vec<u8>,
    unitigs_temp_colors: color_types::TempUnitigColorStructure<H, MH, CX>,
    current_bucket: Option<ResultsBucket<color_types::PartialUnitigsColorStructure<H, MH, CX>>>,
    temp_color_buffer:
        <color_types::PartialUnitigsColorStructure<H, MH, CX> as SequenceExtraDataTempBufferManagement>::TempBuffer,
    bucket_counter: usize,
    bucket_change_threshold: usize,
    _phantom: PhantomData<H>,
}

impl<H: MinimizerHashFunctionFactory, MH: HashFunctionFactory, CX: ColorsManager>
    ParallelKmersMergeFinalExecutor<H, MH, CX>
{
    pub fn new(global_data: &GlobalMergeData<H, MH, CX>) -> Self {
        let hashes_buffer =
            BucketsThreadBuffer::new(DEFAULT_PER_CPU_BUFFER_SIZE, global_data.buckets_count);

        Self {
            hashes_tmp: BucketsThreadDispatcher::new(&global_data.hashes_buckets, hashes_buffer),
            forward_seq: Vec::with_capacity(global_data.k),
            backward_seq: Vec::with_capacity(global_data.k),
            unitigs_temp_colors: CX::ColorsMergeManagerType::<H, MH>::alloc_unitig_color_structure(
            ),
            current_bucket: None,
            temp_color_buffer:
                color_types::PartialUnitigsColorStructure::<H, MH, CX>::new_temp_buffer(),
            bucket_counter: 0,
            bucket_change_threshold: 16, // TODO: Parametrize
            _phantom: PhantomData,
        }
    }

    fn get_kmers(
        global_data: &<ParallelKmersMergeFactory<H, MH, CX> as KmersTransformExecutorFactory>::GlobalExtraData,
        map_struct: &ParallelKmersMergeMapPacket<H, MH, CX>,
        mut callback: impl FnMut(
            MH::HashTypeExtendable,
            CompressedRead,
            &MapEntry<color_types::HashMapTempColorIndex<H, MH, CX>>,
        ),
    ) {
        let k = global_data.k;

        if MH::INVERTIBLE {
            for (hash, rhentry) in map_struct.rhash_map.iter() {
                let count = rhentry.get_kmer_multiplicity();
                if count < global_data.min_multiplicity {
                    continue;
                }

                if rhentry.is_used() {
                    continue;
                }

                let cread_bases = MH::invert(*hash);
                let cread = CompressedRead::new_from_compressed(cread_bases.as_ref(), k);
                let hash = MH::new(cread, k).iter().next().unwrap();

                callback(hash, cread, rhentry);
            }
        } else {
            let mut cursor = 0;

            let mut last_saved_index = decode_varint(|| {
                let value = map_struct.encoded_saved_reads_indexes.get(cursor).copied();
                cursor += 1;
                value
            })
            .unwrap() as usize;
            let mut is_last = false;

            while !is_last {
                let read_start = last_saved_index as usize;
                let read_end = last_saved_index
                    + decode_varint(|| {
                        let value = map_struct.encoded_saved_reads_indexes.get(cursor).copied();
                        cursor += 1;
                        value
                    })
                    .unwrap_or_else(|| {
                        is_last = true;
                        (map_struct.saved_reads.len() - last_saved_index) as u64
                    }) as usize;
                last_saved_index = read_end;

                let hashes_iter = MH::new(
                    CompressedRead::from_compressed_reads(
                        &map_struct.saved_reads[read_start..read_end],
                        0,
                        (read_end - read_start) * 4,
                    ),
                    k,
                );

                for (base_index, hash) in hashes_iter.iter_enumerate() {
                    let rhentry = match map_struct.rhash_map.get(&hash.to_unextendable()) {
                        Some(entry) => entry,
                        None => {
                            continue;
                        }
                    };

                    let count = rhentry.get_kmer_multiplicity();
                    if count < global_data.min_multiplicity {
                        continue;
                    }

                    if rhentry.is_used() {
                        continue;
                    }

                    let base_index = read_start * 4 + base_index;
                    let read_bases_start = base_index / 4;
                    let reads_offset = base_index % 4;

                    let reads_slice = unsafe {
                        from_raw_parts(
                            map_struct.saved_reads.as_ptr().add(read_bases_start),
                            (k + reads_offset + 3) / 4,
                        )
                    };

                    let cread = CompressedRead::from_compressed_reads(reads_slice, reads_offset, k);
                    callback(hash, cread, rhentry);
                }
            }
        }
    }
}

// static DEBUG_MAPS_HOLDER: Mutex<Vec<Box<dyn Any + Sync + Send>>> = const_mutex(Vec::new());

impl<H: MinimizerHashFunctionFactory, MH: HashFunctionFactory, CX: ColorsManager>
    KmersTransformFinalExecutor<ParallelKmersMergeFactory<H, MH, CX>>
    for ParallelKmersMergeFinalExecutor<H, MH, CX>
{
    type MapStruct = ParallelKmersMergeMapPacket<H, MH, CX>;

    #[instrumenter::track(fields(map_capacity = map_struct_packet.rhash_map.capacity(), map_size = map_struct_packet.rhash_map.len()))]
    fn process_map(
        &mut self,
        global_data: &<ParallelKmersMergeFactory<H, MH, CX> as KmersTransformExecutorFactory>::GlobalExtraData,
        mut map_struct_packet: Packet<Self::MapStruct>,
    ) -> Packet<Self::MapStruct> {
        if self.current_bucket.is_none() {
            self.current_bucket = Some(global_data.output_results_buckets.pop().unwrap());
        }

        let map_struct = map_struct_packet.deref_mut();

        let k = global_data.k;
        let buckets_count = global_data.buckets_count;
        let buckets_count_bits = buckets_count.ilog2() as usize;

        let current_bucket = self.current_bucket.as_mut().unwrap();
        let bucket_index = current_bucket.get_bucket_index();

        if CX::COLORS_ENABLED {
            CX::ColorsMergeManagerType::<H, MH>::process_colors(
                &global_data.colors_global_table,
                &mut map_struct.temp_colors,
                &mut map_struct.rhash_map,
                global_data.k,
                global_data.min_multiplicity,
            );
        }

        let bases_count = map_struct.saved_reads.len() * 4;
        if !MH::INVERTIBLE && bases_count < k {
            return map_struct_packet;
        }

        Self::get_kmers(global_data, map_struct, |hash, cread, rhentry| {
            let ignored_status = rhentry.get_flags();

            let (begin_ignored, end_ignored) = if hash.is_forward() {
                (
                    ignored_status == READ_FLAG_INCL_BEGIN,
                    ignored_status == READ_FLAG_INCL_END,
                )
            } else {
                (
                    ignored_status == READ_FLAG_INCL_END,
                    ignored_status == READ_FLAG_INCL_BEGIN,
                )
            };

            CX::ColorsMergeManagerType::<H, MH>::reset_unitig_color_structure(
                &mut self.unitigs_temp_colors,
            );

            unsafe {
                self.forward_seq.set_len(k);
                self.backward_seq.set_len(k);
            }

            cread.write_unpacked_to_slice(&mut self.forward_seq[..]);
            self.backward_seq[..].copy_from_slice(&self.forward_seq[..]);
            self.backward_seq.reverse();

            CX::ColorsMergeManagerType::<H, MH>::extend_forward(
                &mut self.unitigs_temp_colors,
                rhentry,
            );
            rhentry.set_used();

            let mut try_extend_function = |output: &mut Vec<u8>,
                                           compute_hash_fw: fn(
                hash: MH::HashTypeExtendable,
                kmer_length: usize,
                out_b: u8,
                in_b: u8,
            )
                -> MH::HashTypeExtendable,
                                           compute_hash_bw: fn(
                hash: MH::HashTypeExtendable,
                kmer_length: usize,
                out_b: u8,
                in_b: u8,
            )
                -> MH::HashTypeExtendable,
                                           colors_function: fn(
                ts: &mut color_types::TempUnitigColorStructure<H, MH, CX>,
                entry: &MapEntry<color_types::HashMapTempColorIndex<H, MH, CX>>,
            )| {
                let mut temp_data = (hash, 0);
                let mut current_hash;

                return 'ext_loop: loop {
                    let mut count = 0;
                    current_hash = temp_data.0;
                    for idx in 0..4 {
                        let new_hash = compute_hash_fw(
                            current_hash,
                            k,
                            Utils::compress_base(output[output.len() - k]),
                            idx,
                        );
                        if let Some(hash) = map_struct.rhash_map.get(&new_hash.to_unextendable()) {
                            if hash.get_kmer_multiplicity() >= global_data.min_multiplicity {
                                // println!("Forward match extend read {:x?}!", new_hash);
                                count += 1;
                                temp_data = (new_hash, idx);
                            }
                        }
                    }

                    if count == 1 {
                        // Test for backward branches
                        {
                            let mut ocount = 0;
                            let new_hash = temp_data.0;
                            for idx in 0..4 {
                                let bw_hash = compute_hash_bw(new_hash, k, temp_data.1, idx);
                                if let Some(hash) =
                                    map_struct.rhash_map.get(&bw_hash.to_unextendable())
                                {
                                    if hash.get_kmer_multiplicity() >= global_data.min_multiplicity
                                    {
                                        if ocount > 0 {
                                            break 'ext_loop (current_hash, false);
                                        }
                                        ocount += 1;
                                    }
                                }
                            }
                            assert_eq!(ocount, 1);
                        }

                        let entryref = map_struct
                            .rhash_map
                            .get(&temp_data.0.to_unextendable())
                            .unwrap();

                        let already_used = entryref.is_used();

                        // Found a cycle unitig
                        if already_used {
                            break (temp_data.0, false);
                        }

                        if CX::COLORS_ENABLED {
                            colors_function(&mut self.unitigs_temp_colors, entryref);
                        }

                        // Flag the entry as already used
                        entryref.set_used();

                        output.push(Utils::decompress_base(temp_data.1));

                        // Found a continuation into another bucket
                        let contig_break = (entryref.get_flags() == READ_FLAG_INCL_BEGIN)
                            || (entryref.get_flags() == READ_FLAG_INCL_END);
                        if contig_break {
                            break (temp_data.0, true);
                        }
                    } else {
                        break (current_hash, false);
                    }
                };
            };

            let (fw_hash, fw_merge) = {
                if end_ignored {
                    (hash, true)
                } else {
                    let (fw_hash, end_ignored) = try_extend_function(
                        &mut self.forward_seq,
                        MH::manual_roll_forward,
                        MH::manual_roll_reverse,
                        CX::ColorsMergeManagerType::<H, MH>::extend_forward,
                    );
                    (fw_hash, end_ignored)
                }
            };

            let (bw_hash, bw_merge) = {
                if begin_ignored {
                    (hash, true)
                } else {
                    let (bw_hash, begin_ignored) = try_extend_function(
                        &mut self.backward_seq,
                        MH::manual_roll_reverse,
                        MH::manual_roll_forward,
                        CX::ColorsMergeManagerType::<H, MH>::extend_backward,
                    );
                    (bw_hash, begin_ignored)
                }
            };

            let out_seq = {
                self.backward_seq.reverse();
                self.backward_seq.extend_from_slice(&self.forward_seq[k..]);
                &self.backward_seq[..]
            };

            let colors =
                color_types::ColorsMergeManagerType::<H, MH, CX>::encode_part_unitigs_colors(
                    &mut self.unitigs_temp_colors,
                    &mut self.temp_color_buffer,
                );

            let read_index = current_bucket.add_read(colors, out_seq, &self.temp_color_buffer);

            color_types::PartialUnitigsColorStructure::<H, MH, CX>::clear_temp_buffer(
                &mut self.temp_color_buffer,
            );

            Self::write_hashes(
                &mut self.hashes_tmp,
                fw_hash.to_unextendable(),
                bucket_index,
                read_index,
                fw_merge,
                Direction::Forward,
                buckets_count_bits,
            );

            Self::write_hashes(
                &mut self.hashes_tmp,
                bw_hash.to_unextendable(),
                bucket_index,
                read_index,
                bw_merge,
                Direction::Backward,
                buckets_count_bits,
            );
        });

        self.bucket_counter += 1;
        if self.bucket_counter >= self.bucket_change_threshold {
            self.bucket_counter = 0;
            let _ = global_data
                .output_results_buckets
                .push(self.current_bucket.take().unwrap());
        }
        // DEBUG_MAPS_HOLDER.lock().push(Box::new(map_struct_packet));
        map_struct_packet
    }

    fn finalize(
        self,
        _global_data: &<ParallelKmersMergeFactory<H, MH, CX> as KmersTransformExecutorFactory>::GlobalExtraData,
    ) {
        self.hashes_tmp.finalize();
    }
}
