# Supplementary material for: Extremely fast construction and querying of compacted and colored de Bruijn graphs with GGCAT
Source: Genome Res. 2023 Jul;33(7):1198–207. doi: 10.1101/gr.277615.122 (PMC10538363; doi:10.1101/gr.277615.122)
Supplement: Supplement 1 [file Supplemental_Code.zip › Supplemental_Code/ggcat/crates/capi/Cargo.toml]

[package]
name = "ggcat-cpp-bindings"
version = "0.1.0"
edition = "2021"

[lib]
crate-type = ["staticlib"]

[dependencies]
cxx = "1.0.91"
ggcat-api = { version = "0.1.0", path = "../api" }
static_assertions = "1.1.0"

[build-dependencies]
cxx-build = "1.0.91"
