# Supplementary material for: Extremely fast construction and querying of compacted and colored de Bruijn graphs with GGCAT
Source: Genome Res. 2023 Jul;33(7):1198–207. doi: 10.1101/gr.277615.122 (PMC10538363; doi:10.1101/gr.277615.122)
Supplement: Supplement 1 [file Supplemental_Code.zip › Supplemental_Code/ggcat/crates/capi/ggcat-cpp-api/example/Makefile]

.PHONY: all ggcat-capi ggcat-source

all: ggcat-example

ggcat-example: ../lib/libggcat_cpp_bindings.a ../lib/libggcat_cxx_interop.a ../lib/libggcat_api.a main.cc
	g++ -flto -std=c++11 -O3 -I../include -L../lib main.cc -lggcat_api -lggcat_cpp_bindings -lggcat_cxx_interop -o ggcat-example -lpthread -ldl
