# Supplementary material for: Extremely fast construction and querying of compacted and colored de Bruijn graphs with GGCAT
Source: Genome Res. 2023 Jul;33(7):1198–207. doi: 10.1101/gr.277615.122 (PMC10538363; doi:10.1101/gr.277615.122)
Supplement: Supplement 1 [file Supplemental_Code.zip › Supplemental_Code/ggcat/crates/cmdline/src/cmd_utils.rs]

mod cmd_rewrite;

use crate::cmd_utils::cmd_rewrite::{cmd_rewrite, CmdRewriteArgs};
use structopt::StructOpt;

#[derive(StructOpt, Debug)]
pub enum CmdUtilsArgs {
    Rewrite(CmdRewriteArgs),
}

pub fn process_cmdutils(args: CmdUtilsArgs) {
    match args {
        CmdUtilsArgs::Rewrite(args) => {
            cmd_rewrite(args);
        }
    }
}
