# Supplementary material for: Extremely fast construction and querying of compacted and colored de Bruijn graphs with GGCAT
Source: Genome Res. 2023 Jul;33(7):1198–207. doi: 10.1101/gr.277615.122 (PMC10538363; doi:10.1101/gr.277615.122)
Supplement: Supplement 1 [file Supplemental_Code.zip › Supplemental_Code/ggcat/crates/colors/src/bundles.rs]

pub mod graph_querying;
pub mod multifile_building;
