# Supplementary material for: Extremely fast construction and querying of compacted and colored de Bruijn graphs with GGCAT
Source: Genome Res. 2023 Jul;33(7):1198–207. doi: 10.1101/gr.277615.122 (PMC10538363; doi:10.1101/gr.277615.122)
Supplement: Supplement 1 [file Supplemental_Code.zip › Supplemental_Code/ggcat/crates/colors/src/lib.rs]

#![feature(thread_local)]
#![feature(new_uninit)]
#![feature(slice_partition_dedup)]
#![feature(const_type_id)]
#![feature(int_roundings)]
#![feature(let_chains)]

use crate::storage::run_length::RunLengthColorsSerializer;

pub mod bundles;
pub mod colors_manager;
pub mod colors_memmap_writer;
pub mod managers;
pub mod non_colored;
pub mod parsers;
pub mod storage;

pub(crate) mod async_slice_queue;

pub type DefaultColorsSerializer = RunLengthColorsSerializer;
