# Supplementary material for: Extremely fast construction and querying of compacted and colored de Bruijn graphs with GGCAT
Source: Genome Res. 2023 Jul;33(7):1198–207. doi: 10.1101/gr.277615.122 (PMC10538363; doi:10.1101/gr.277615.122)
Supplement: Supplement 1 [file Supplemental_Code.zip › Supplemental_Code/ggcat/crates/colors/src/parsers.rs]

use config::ColorIndexType;

pub mod graph;
pub mod separate;

pub enum SequenceIdent<'a> {
    FASTA(&'a [u8]),
    GFA { colors: &'a [u8] },
}

pub struct SingleSequenceInfo<'a> {
    pub static_color: ColorIndexType,
    pub sequence_ident: SequenceIdent<'a>,
}
