# Supplementary material for: Extremely fast construction and querying of compacted and colored de Bruijn graphs with GGCAT
Source: Genome Res. 2023 Jul;33(7):1198–207. doi: 10.1101/gr.277615.122 (PMC10538363; doi:10.1101/gr.277615.122)
Supplement: Supplement 1 [file Supplemental_Code.zip › Supplemental_Code/ggcat/crates/colors/src/bundles/graph_querying.rs]

use crate::colors_manager::ColorsManager;
use crate::managers::single::SingleColorManager;
use crate::parsers::graph::GraphColorsParser;
use config::{BucketIndexType, ColorIndexType, COLORS_SINGLE_BATCH_SIZE};
use dynamic_dispatch::dynamic_dispatch;
use hashes::{HashFunctionFactory, MinimizerHashFunctionFactory};

#[derive(Copy, Clone)]
pub struct ColorBundleGraphQuerying;

#[dynamic_dispatch]
impl ColorsManager for ColorBundleGraphQuerying {
    const COLORS_ENABLED: bool = true;
    type SingleKmerColorDataType = ColorIndexType;

    #[inline(always)]
    fn get_bucket_from_color(
        color: &Self::SingleKmerColorDataType,
        colors_count: u64,
        buckets_count_log: u32,
    ) -> BucketIndexType {
        Self::get_bucket_from_u64_color(
            *color as u64,
            colors_count,
            buckets_count_log,
            COLORS_SINGLE_BATCH_SIZE,
        )
    }

    type ColorsParserType = GraphColorsParser;
    type ColorsMergeManagerType<H: MinimizerHashFunctionFactory, MH: HashFunctionFactory> =
        SingleColorManager<H, MH>;
}
