# Supplementary material for: Extremely fast construction and querying of compacted and colored de Bruijn graphs with GGCAT
Source: Genome Res. 2023 Jul;33(7):1198–207. doi: 10.1101/gr.277615.122 (PMC10538363; doi:10.1101/gr.277615.122)
Supplement: Supplement 1 [file Supplemental_Code.zip › Supplemental_Code/ggcat/crates/dumper/src/pipeline/counters_sorting.rs]

use byteorder::ReadBytesExt;
use colors::colors_manager::color_types::SingleKmerColorDataType;
use colors::colors_manager::ColorsManager;
use config::{
    get_compression_level_info, get_memory_mode, SwapPriority, DEFAULT_PER_CPU_BUFFER_SIZE,
    DEFAULT_PREFETCH_AMOUNT, KEEP_FILES, MINIMIZER_BUCKETS_CHECKPOINT_SIZE,
};
use io::concurrent::temp_reads::extra_data::{SequenceExtraData, SequenceExtraDataOwned};
use io::varint::{decode_varint, encode_varint, VARINT_MAX_SIZE};
use parallel_processor::buckets::concurrent::{BucketsThreadBuffer, BucketsThreadDispatcher};
use parallel_processor::buckets::readers::lock_free_binary_reader::LockFreeBinaryReader;
use parallel_processor::buckets::readers::BucketReader;
use parallel_processor::buckets::writers::compressed_binary_writer::CompressedBinaryWriter;
use parallel_processor::buckets::MultiThreadBuckets;
use parallel_processor::fast_smart_bucket_sort::{fast_smart_radix_sort, SortKey};
use parallel_processor::memory_fs::RemoveFileMode;
use parallel_processor::phase_times_monitor::PHASES_TIMES_MONITOR;
use parallel_processor::utils::scoped_thread_local::ScopedThreadLocal;
use rayon::iter::IntoParallelRefIterator;
use rayon::iter::ParallelIterator;
use std::io::Read;
use std::marker::PhantomData;
use std::path::PathBuf;
use std::sync::atomic::{AtomicU64, Ordering};
use std::sync::Arc;

#[derive(Debug, Clone)]
pub struct CounterEntry<CX: SequenceExtraData<TempBuffer = ()>> {
    pub query_index: u64,
    pub counter: u64,
    pub _phantom: PhantomData<CX>,
}

impl<CX: SequenceExtraData<TempBuffer = ()>> BucketItem for CounterEntry<CX> {
    type ExtraData = CX;
    type ExtraDataBuffer = ();
    type ReadBuffer = ();
    type ReadType<'a> = (Self, CX);

    #[inline(always)]
    fn write_to(
        &self,
        bucket: &mut Vec<u8>,
        extra_data: &Self::ExtraData,
        _: &Self::ExtraDataBuffer,
    ) {
        encode_varint(|b| bucket.extend_from_slice(b), self.query_index);
        encode_varint(|b| bucket.extend_from_slice(b), self.counter);
        extra_data.encode(bucket);
    }

    fn read_from<'a, S: Read>(
        mut stream: S,
        _read_buffer: &'a mut Self::ReadBuffer,
        _: &mut Self::ExtraDataBuffer,
    ) -> Option<Self::ReadType<'a>> {
        let query_index = decode_varint(|| stream.read_u8().ok())?;
        let counter = decode_varint(|| stream.read_u8().ok())?;
        let color = CX::decode(&mut stream)?;
        Some((
            Self {
                query_index,
                counter,
                _phantom: PhantomData,
            },
            color,
        ))
    }

    #[inline(always)]
    fn get_size(&self, data: &Self::ExtraData) -> usize {
        VARINT_MAX_SIZE * 2 + data.max_size()
    }
}

pub fn counters_sorting<CX: ColorsManager>(
    _k: usize,
    file_counters_inputs: Vec<PathBuf>,
    colored_buckets_path: PathBuf,
    colors_count: u64,
    output_file: PathBuf,
    query_kmers_count: &[u64],
) -> Vec<PathBuf> {
    PHASES_TIMES_MONITOR
        .write()
        .start_phase("phase: counters sorting".to_string());

    let buckets_count = file_counters_inputs.len();

    let final_counters = if CX::COLORS_ENABLED {
        vec![]
    } else {
        let mut counters = Vec::with_capacity(query_kmers_count.len());
        counters.extend((0..query_kmers_count.len()).map(|_| AtomicU64::new(0)));
        counters
    };

    let color_buckets = if CX::COLORS_ENABLED {
        Arc::new(MultiThreadBuckets::<CompressedBinaryWriter>::new(
            buckets_count,
            colored_buckets_path,
            &(
                get_memory_mode(SwapPriority::MinimizerBuckets),
                MINIMIZER_BUCKETS_CHECKPOINT_SIZE,
                get_compression_level_info(),
            ),
        ))
    } else {
        Arc::new(MultiThreadBuckets::EMPTY)
    };

    let thread_buffers = ScopedThreadLocal::new(move || {
        if CX::COLORS_ENABLED {
            BucketsThreadBuffer::new(DEFAULT_PER_CPU_BUFFER_SIZE, buckets_count)
        } else {
            BucketsThreadBuffer::EMPTY
        }
    });

    let buckets_count_log = buckets_count.ilog2();

    file_counters_inputs.par_iter().for_each(|input| {

            let mut thread_buffer = thread_buffers.get();
            let mut colored_buckets_writer = BucketsThreadDispatcher::new(&color_buckets, thread_buffer.take());

            let mut counters_vec: Vec<(
                CounterEntry<SingleKmerColorDataType<CX>>,
                SingleKmerColorDataType<CX>,
            )> = Vec::new();
            LockFreeBinaryReader::new(
                input,
                RemoveFileMode::Remove {
                    remove_fs: !KEEP_FILES.load(Ordering::Relaxed),
                },
                DEFAULT_PREFETCH_AMOUNT,
            )
            .decode_all_bucket_items::<CounterEntry<SingleKmerColorDataType<CX>>, _>(
                (),
                &mut (),
                |h, _| {
                    counters_vec.push(h);
                },
            );

            struct CountersCompare;
            impl<CX: SequenceExtraData<TempBuffer=()>> SortKey<(CounterEntry<CX>, CX)> for CountersCompare {
                type KeyType = u64;
                const KEY_BITS: usize = std::mem::size_of::<u64>() * 8;

                fn compare(
                    left: &(CounterEntry<CX>, CX),
                    right: &(CounterEntry<CX>, CX),
                ) -> std::cmp::Ordering {
                    left.0.query_index.cmp(&right.0.query_index)
                }

                fn get_shifted(value: &(CounterEntry<CX>, CX), rhs: u8) -> u8 {
                    (value.0.query_index >> rhs) as u8
                }
            }

            fast_smart_radix_sort::<_, CountersCompare, false>(&mut counters_vec[..]);

            for query_results in counters_vec.group_by_mut(|a, b| a.0.query_index == b.0.query_index) {
                query_results.sort_unstable_by(|x, y| x.1.cmp(&y.1));
                let query_index = query_results[0].0.query_index;

                if CX::COLORS_ENABLED {
                    for entry in query_results.group_by(|a, b| a.1 == b.1) {
                        let color = entry[0].1.clone();
                        colored_buckets_writer.add_element(CX::get_bucket_from_color(&color, colors_count, buckets_count_log), &color, &CounterEntry {
                            query_index,
                            counter: entry.iter().map(|e| e.0.counter).sum(),
                            _phantom: PhantomData
                        });
                    }
                } else {
                    final_counters[query_index as usize - 1]
                        .store(query_results.iter().map(|e| e.0.counter).sum(), Ordering::Relaxed);
                }
            }

            thread_buffer.put_back(colored_buckets_writer.finalize().0);
        });

    if !CX::COLORS_ENABLED {
        let output_file = if output_file.extension().is_none() {
            output_file.with_extension("csv")
        } else {
            output_file
        };

        let mut writer = csv::Writer::from_path(output_file).unwrap();
        writer
            .write_record(&[
                "query_index",
                "matched_kmers",
                "query_kmers",
                "match_percentage",
            ])
            .unwrap();

        for (query_index, (info, counter)) in query_kmers_count
            .iter()
            .zip(final_counters.iter())
            .enumerate()
        {
            let match_fraction = counter.load(Ordering::Relaxed) as f64 / *info as f64;

            writer
                .write_record(&[
                    query_index.to_string(),
                    counter.load(Ordering::Relaxed).to_string(),
                    info.to_string(),
                    format!(
                        "{:.2}",
                        if match_fraction.is_nan() {
                            0.0
                        } else {
                            match_fraction
                        }
                    ),
                ])
                .unwrap();
        }
        vec![]
    } else {
        color_buckets.finalize()
    }
}
