# Supplementary material for: Extremely fast construction and querying of compacted and colored de Bruijn graphs with GGCAT
Source: Genome Res. 2023 Jul;33(7):1198–207. doi: 10.1101/gr.277615.122 (PMC10538363; doi:10.1101/gr.277615.122)
Supplement: Supplement 1 [file Supplemental_Code.zip › Supplemental_Code/ggcat/crates/hashes/Cargo.toml]

[package]
name = "ggcat_hashes"
version = "0.1.0"
edition = "2021"
[lib]
name = "ggcat_hashes"

[dependencies]
serde = "1.0.152"
ahash = "0.8.3"

# Config
config = { package = "ggcat_config", path = "../config" }

# Static dispatch
dynamic-dispatch = "0.4.1"

[[bench]]
name = "hashes-bench"
harness = false

[dev-dependencies]
pcg_rand = "0.13.0"
rand = "0.8.5"
utils = { package = "ggcat_utils", path = "../utils" }
io = { package = "ggcat_io", path = "../io" }
criterion = "0.4.0"
