# Supplementary material for: Extremely fast construction and querying of compacted and colored de Bruijn graphs with GGCAT
Source: Genome Res. 2023 Jul;33(7):1198–207. doi: 10.1101/gr.277615.122 (PMC10538363; doi:10.1101/gr.277615.122)
Supplement: Supplement 1 [file Supplemental_Code.zip › Supplemental_Code/ggcat/crates/hashes/src/fw_rkhash.rs]

pub mod u32 {
    use crate::dummy_hasher::DummyHasherBuilder;

    type HashIntegerType = u32;
    const MULTIPLIER: HashIntegerType = 0xdc7d07b1;
    const MULT_INV: HashIntegerType = 0xfd0ee151;

    pub const MULT_A: HashIntegerType = 0x58107bed;
    pub const MULT_C: HashIntegerType = 0x6da984cf;
    pub const MULT_G: HashIntegerType = 0x7d6c2d5d;
    pub const MULT_T: HashIntegerType = 0x3ea1c319;

    include!("base/fw_rkhash_base.rs");
}

pub mod u64 {
    use crate::dummy_hasher::DummyHasherBuilder;

    type HashIntegerType = u64;
    const MULTIPLIER: HashIntegerType = 0x660b123642ca9149;
    const MULT_INV: HashIntegerType = 0x397f178c6ae330f9;

    pub const MULT_A: HashIntegerType = 0x34889973de695e1b;
    pub const MULT_C: HashIntegerType = 0x72dacb3a60672825;
    pub const MULT_G: HashIntegerType = 0x61bf33e452d231a5;
    pub const MULT_T: HashIntegerType = 0x759db32ccd931bb5;

    include!("base/fw_rkhash_base.rs");
}

pub mod u128 {
    use crate::dummy_hasher::DummyHasherBuilder;

    type HashIntegerType = u128;
    const MULTIPLIER: HashIntegerType = 0x3eb9402f3e733993add64d3ca00e1b6b;
    const MULT_INV: HashIntegerType = 0x9cb6ff6f1b1a6d733e0952e899c3943;

    pub const MULT_A: HashIntegerType = 0x4751137d01d863c5b8c36de2b7d399df;
    pub const MULT_C: HashIntegerType = 0x37ea3a13226503fb783f5cb69f4552bd;
    pub const MULT_G: HashIntegerType = 0x50796b285343f09a0c53113ae736572b;
    pub const MULT_T: HashIntegerType = 0x1e62d96a5e1f5ade2d4e68d8f88110b7;

    include!("base/fw_rkhash_base.rs");
}
