# Supplementary material for: Extremely fast construction and querying of compacted and colored de Bruijn graphs with GGCAT
Source: Genome Res. 2023 Jul;33(7):1198–207. doi: 10.1101/gr.277615.122 (PMC10538363; doi:10.1101/gr.277615.122)
Supplement: Supplement 1 [file Supplemental_Code.zip › Supplemental_Code/ggcat/crates/hashes/src/fw_seqhash.rs]

pub mod u16 {
    type HashIntegerType = u16;
    include!("base/fw_seqhash_base.rs");
}

pub mod u32 {
    type HashIntegerType = u32;
    include!("base/fw_seqhash_base.rs");
}

pub mod u64 {
    type HashIntegerType = u64;
    include!("base/fw_seqhash_base.rs");
}

pub mod u128 {
    type HashIntegerType = u128;
    include!("base/fw_seqhash_base.rs");
}
