# Supplementary material for: Extremely fast construction and querying of compacted and colored de Bruijn graphs with GGCAT
Source: Genome Res. 2023 Jul;33(7):1198–207. doi: 10.1101/gr.277615.122 (PMC10538363; doi:10.1101/gr.277615.122)
Supplement: Supplement 1 [file Supplemental_Code.zip › Supplemental_Code/ggcat/crates/hashes/src/rolling/minqueue.rs]

use crate::MinimizerHashFunctionFactory;
use std::cmp::min_by_key;
use std::marker::PhantomData;

pub struct RollingMinQueue<H: MinimizerHashFunctionFactory> {
    queue: Vec<(H::HashTypeUnextendable, H::HashTypeUnextendable)>,
    index: usize,
    capacity_mask: usize,
    size: usize,
    minimum: (H::HashTypeUnextendable, usize),
    _marker: PhantomData<H>,
}

impl<H: MinimizerHashFunctionFactory> RollingMinQueue<H> {
    pub fn new(size: usize) -> RollingMinQueue<H> {
        let capacity = size.next_power_of_two();
        let mut queue = Vec::with_capacity(capacity);
        unsafe {
            queue.set_len(capacity);
        }

        RollingMinQueue {
            queue,
            index: 0,
            capacity_mask: capacity - 1,
            size,
            minimum: (H::HashTypeUnextendable::default(), 0),
            _marker: PhantomData,
        }
    }

    fn rebuild_minimums(&mut self, size: usize) {
        let mut i = self.index.wrapping_sub(2) & self.capacity_mask;

        self.minimum = (
            self.queue[(i + 1) & self.capacity_mask].0,
            (self.index + size) & self.capacity_mask,
        );

        let li = (self.index.wrapping_sub(size + 1)) & self.capacity_mask;
        while i != li {
            unsafe {
                self.queue.get_unchecked_mut(i).1 = min_by_key(
                    self.queue.get_unchecked_mut(i).1,
                    self.queue.get_unchecked_mut((i + 1) & self.capacity_mask).1,
                    |x| H::get_full_minimizer(*x),
                );
            }
            i = i.wrapping_sub(1) & self.capacity_mask;
        }
    }

    pub fn make_iter<'a, I: Iterator<Item = H::HashTypeUnextendable> + 'a>(
        &'a mut self,
        mut iter: I,
    ) -> impl Iterator<Item = H::HashTypeUnextendable> + 'a {
        for i in 0..(self.size - 1) {
            unsafe {
                let value = iter.next().unwrap_unchecked();
                *self.queue.get_unchecked_mut(i) = (value, value);
            }
        }

        self.index = self.size - 1;
        self.rebuild_minimums(self.size - 1);

        iter.map(move |x| unsafe {
            *self.queue.get_unchecked_mut(self.index) = (x, x);

            self.minimum = min_by_key(
                self.minimum,
                (x, (self.index + self.size) & self.capacity_mask),
                |x| H::get_full_minimizer(x.0),
            );
            self.index = (self.index + 1) & self.capacity_mask;

            if self.index == self.minimum.1 {
                self.rebuild_minimums(self.size);
            }

            min_by_key(
                self.minimum.0,
                self.queue
                    .get_unchecked_mut((self.index.wrapping_sub(self.size)) & self.capacity_mask)
                    .1,
                |x| H::get_full_minimizer(*x),
            )
        })
    }
}

#[cfg(test)]
mod tests {
    use crate::fw_nthash::ForwardNtHashIteratorFactory;
    use crate::rolling::minqueue::RollingMinQueue;
    use crate::MinimizerHashFunctionFactory;
    use rand::{RngCore, SeedableRng};

    #[test]
    fn minqueue_test() {
        const SIZE: usize = 10000000;
        const MINWINDOW: usize = 32;

        let mut queue = RollingMinQueue::<ForwardNtHashIteratorFactory>::new(MINWINDOW);

        let mut items = Vec::new();
        items.reserve(SIZE);

        let mut random = pcg_rand::Pcg64::seed_from_u64(2);

        for i in 0..SIZE {
            let value = random.next_u64();
            if i > 52 + 37 {
                items.push(value);
            }
        }

        for (index, item) in queue.make_iter(items.clone().into_iter()).enumerate() {
            assert_eq!(
                item,
                *items[index..index + MINWINDOW]
                    .iter()
                    .min_by_key(|x| ForwardNtHashIteratorFactory::get_full_minimizer(**x))
                    .unwrap(),
                "Error slice: {:?}",
                &items[index..index + MINWINDOW]
            );
        }
    }
}
