# Supplementary material for: Extremely fast construction and querying of compacted and colored de Bruijn graphs with GGCAT
Source: Genome Res. 2023 Jul;33(7):1198–207. doi: 10.1101/gr.277615.122 (PMC10538363; doi:10.1101/gr.277615.122)
Supplement: Supplement 1 [file Supplemental_Code.zip › Supplemental_Code/ggcat/crates/io/Cargo.toml]

[package]
name = "ggcat_io"
version = "0.1.0"
authors = ["Andrea Cracco <guilucand@gmail.com>"]
edition = "2021"
categories = []
description = "GGCAT io crate"
license = "MIT OR Apache-2.0"
repository = "https://github.com/algbio/ggcat"

[dependencies]

# Config
config = { package = "ggcat_config", path = "../config" }
utils = { package = "ggcat_utils", path = "../utils" }


# Common libraries
parallel-processor = "0.1.6"
streaming-libdeflate-rs = "0.1.3"
nightly-quirks = "0.1.2"

# Pipeline libraries
hashes = { package = "ggcat_hashes", path = "../hashes" }

parking_lot = "0.12.1"
byteorder = "1.4.3"
lz4 = "1.24.0"
bincode = "1.3.3"
serde = "1.0.152"
flate2 = "1.0.25"
typenum = "1.16.0"
bstr = "1.3.0"

[dev-dependencies]
rand = "0.8.5"
