# Supplementary material for: Extremely fast construction and querying of compacted and colored de Bruijn graphs with GGCAT
Source: Genome Res. 2023 Jul;33(7):1198–207. doi: 10.1101/gr.277615.122 (PMC10538363; doi:10.1101/gr.277615.122)
Supplement: Supplement 1 [file Supplemental_Code.zip › Supplemental_Code/ggcat/crates/io/src/chunks_writer.rs]

use config::ColorIndexType;

pub trait ChunksWriter {
    type ProcessingData;
    type TargetData;
    type StreamType<'a>
    where
        Self: 'a;

    fn start_processing(&self) -> Self::ProcessingData;
    fn flush_data(&self, tmp_data: &mut Self::ProcessingData, data: &[Self::TargetData]);
    fn get_stream<'a>(&'a self, tmp_data: &'a mut Self::ProcessingData) -> Self::StreamType<'a>;

    fn end_processing(&self, tmp_data: Self::ProcessingData, start_index: ColorIndexType);
}
