# Supplementary material for: Extremely fast construction and querying of compacted and colored de Bruijn graphs with GGCAT
Source: Genome Res. 2023 Jul;33(7):1198–207. doi: 10.1101/gr.277615.122 (PMC10538363; doi:10.1101/gr.277615.122)
Supplement: Supplement 1 [file Supplemental_Code.zip › Supplemental_Code/ggcat/crates/io/src/lib.rs]

#![feature(let_chains)]

use crate::sequences_stream::general::GeneralSequenceBlockData;
use config::{BucketIndexType, MAX_BUCKETS_COUNT_LOG, MAX_BUCKET_SIZE, MIN_BUCKETS_COUNT_LOG};
use std::cmp::{max, min};
use std::path::{Path, PathBuf};

pub mod chunks_writer;
pub mod compressed_read;
pub mod concurrent;
pub mod lines_reader;
// pub mod reads_writer;
pub mod sequences_reader;
pub mod sequences_stream;
pub mod structs;
pub mod varint;

pub fn get_bucket_index(bucket_file: impl AsRef<Path>) -> BucketIndexType {
    let mut file_path = bucket_file.as_ref().to_path_buf();

    while let Some(extension) = file_path.extension() {
        if extension != "lz4" {
            if let Some(extension) = extension.to_str() {
                match extension.parse() {
                    Ok(bucket_index) => return bucket_index,
                    Err(_) => {}
                };
            }
        }
        file_path = file_path.with_extension("");
    }
    panic!(
        "Cannot find bucket index for file {:?}",
        bucket_file.as_ref()
    );
}

pub fn generate_bucket_names(
    root: impl AsRef<Path>,
    count: usize,
    suffix: Option<&str>,
) -> Vec<PathBuf> {
    (0..count)
        .map(|i| {
            root.as_ref().with_extension(format!(
                "{}{}",
                i,
                match suffix {
                    None => String::from(""),
                    Some(s) => format!(".{}", s),
                }
            ))
        })
        .collect()
}

pub struct FilesStatsInfo {
    pub best_buckets_count_log: usize,
    // pub best_lz4_compression_level: u32,
}

pub fn compute_stats_from_input_blocks(blocks: &[GeneralSequenceBlockData]) -> FilesStatsInfo {
    let mut bases_count = 0;
    for block in blocks {
        bases_count += block.estimated_bases_count();
    }

    let buckets_count = bases_count / MAX_BUCKET_SIZE;

    let buckets_log = (max(1, buckets_count) - 1).next_power_of_two().ilog2() as usize;

    FilesStatsInfo {
        best_buckets_count_log: min(
            MAX_BUCKETS_COUNT_LOG,
            max(MIN_BUCKETS_COUNT_LOG, buckets_log),
        ),
        // best_lz4_compression_level: 0,
    }
}
