# Supplementary material for: Extremely fast construction and querying of compacted and colored de Bruijn graphs with GGCAT
Source: Genome Res. 2023 Jul;33(7):1198–207. doi: 10.1101/gr.277615.122 (PMC10538363; doi:10.1101/gr.277615.122)
Supplement: Supplement 1 [file Supplemental_Code.zip › Supplemental_Code/ggcat/crates/io/src/concurrent/structured_sequences.rs]

use super::temp_reads::extra_data::SequenceExtraDataConsecutiveCompression;
use parking_lot::{Condvar, Mutex};
use std::io::Write;
use std::marker::PhantomData;
use std::path::PathBuf;

pub mod binary;
pub mod concurrent;
pub mod fasta;

pub trait IdentSequenceWriter: SequenceExtraDataConsecutiveCompression + Sized {
    fn write_as_ident(&self, stream: &mut impl Write, extra_buffer: &Self::TempBuffer);
    fn write_as_gfa(&self, stream: &mut impl Write, extra_buffer: &Self::TempBuffer);

    fn parse_as_ident<'a>(ident: &[u8], extra_buffer: &mut Self::TempBuffer) -> Option<Self>;

    fn parse_as_gfa<'a>(ident: &[u8], extra_buffer: &mut Self::TempBuffer) -> Option<Self>;
}

impl IdentSequenceWriter for () {
    fn write_as_ident(&self, _stream: &mut impl Write, _extra_buffer: &Self::TempBuffer) {}

    fn write_as_gfa(&self, _stream: &mut impl Write, _extra_buffer: &Self::TempBuffer) {}

    fn parse_as_ident<'a>(_ident: &[u8], _extra_buffer: &mut Self::TempBuffer) -> Option<Self> {
        Some(())
    }

    fn parse_as_gfa<'a>(_ident: &[u8], _extra_buffer: &mut Self::TempBuffer) -> Option<Self> {
        Some(())
    }
}

pub trait StructuredSequenceBackend<ColorInfo: IdentSequenceWriter, LinksInfo: IdentSequenceWriter>:
    Sync + Send
{
    type SequenceTempBuffer;

    fn alloc_temp_buffer() -> Self::SequenceTempBuffer;

    fn write_sequence(
        buffer: &mut Self::SequenceTempBuffer,
        sequence_index: u64,
        sequence: &[u8],

        color_info: ColorInfo,
        links_info: LinksInfo,
        extra_buffers: &(ColorInfo::TempBuffer, LinksInfo::TempBuffer),
    );

    fn get_path(&self) -> PathBuf;

    fn flush_temp_buffer(&mut self, buffer: &mut Self::SequenceTempBuffer);

    fn finalize(self);
}

pub struct StructuredSequenceWriter<
    ColorInfo: IdentSequenceWriter,
    LinksInfo: IdentSequenceWriter,
    Backend: StructuredSequenceBackend<ColorInfo, LinksInfo>,
> {
    current_index: Mutex<(u64, u64)>,
    backend: Mutex<Backend>,
    index_condvar: Condvar,
    _phantom: PhantomData<(ColorInfo, LinksInfo, Backend)>,
}

impl<
        ColorInfo: IdentSequenceWriter,
        LinksInfo: IdentSequenceWriter,
        Backend: StructuredSequenceBackend<ColorInfo, LinksInfo>,
    > StructuredSequenceWriter<ColorInfo, LinksInfo, Backend>
{
    pub fn new(backend: Backend) -> Self {
        Self {
            current_index: Mutex::new((0, 0)),
            backend: Mutex::new(backend),
            index_condvar: Condvar::new(),
            _phantom: PhantomData,
        }
    }

    fn write_sequences<'a>(
        &self,
        buffer: &mut Backend::SequenceTempBuffer,
        first_index: Option<u64>,
        sequences: impl ExactSizeIterator<Item = (&'a [u8], ColorInfo, LinksInfo)>,
        extra_buffers: &(ColorInfo::TempBuffer, LinksInfo::TempBuffer),
    ) -> u64 {
        let sequences_count = sequences.len() as u64;
        assert!(sequences_count > 0);

        // Preallocate the sequences indexes (depending on the first index)
        let start_sequence_index = match first_index {
            Some(first_index) => first_index,
            None => {
                let mut index_lock = self.current_index.lock();
                let start_index = index_lock.0;
                index_lock.0 += sequences_count;
                start_index
            }
        };

        let mut current_index = start_sequence_index;
        // Write the sequences to a temporary buffer
        for (sequence, color_info, links_info) in sequences {
            Backend::write_sequence(
                buffer,
                current_index,
                sequence,
                color_info,
                links_info,
                extra_buffers,
            );
            current_index += 1;
        }

        loop {
            // If we are the first ones that need to write, flush the buffer to file
            let mut index_lock = self.current_index.lock();

            if index_lock.1 == start_sequence_index {
                self.backend.lock().flush_temp_buffer(buffer);
                index_lock.1 += sequences_count;

                self.index_condvar.notify_all();
                break;
            } else {
                self.index_condvar.wait(&mut index_lock);
            }
        }

        start_sequence_index
    }

    pub fn get_path(&self) -> PathBuf {
        self.backend.lock().get_path()
    }

    pub fn finalize(self) {
        self.backend.into_inner().finalize();
    }
}
