# Supplementary material for: Extremely fast construction and querying of compacted and colored de Bruijn graphs with GGCAT
Source: Genome Res. 2023 Jul;33(7):1198–207. doi: 10.1101/gr.277615.122 (PMC10538363; doi:10.1101/gr.277615.122)
Supplement: Supplement 1 [file Supplemental_Code.zip › Supplemental_Code/ggcat/crates/minimizer_bucketing/Cargo.toml]

[package]
name = "ggcat_minimizer_bucketing"
version = "0.1.0"
edition = "2021"
[dependencies]

# Config
config = { package = "ggcat_config", path = "../config" }

# Common libraries
parallel-processor = "0.1.6"
streaming-libdeflate-rs = "0.1.3"
nightly-quirks = "0.1.2"

# Pipeline libraries
hashes = { package = "ggcat_hashes", path = "../hashes" }
io = { package = "ggcat_io", path = "../io" }

# Other libraries
replace_with = "0.1.7"
serde = "1.0.152"
bincode = "1.3.3"
typenum = "1.16.0"
parking_lot = "0.12.1"
