# Supplementary material for: Extremely fast construction and querying of compacted and colored de Bruijn graphs with GGCAT
Source: Genome Res. 2023 Jul;33(7):1198–207. doi: 10.1101/gr.277615.122 (PMC10538363; doi:10.1101/gr.277615.122)
Supplement: Supplement 1 [file Supplemental_Code.zip › Supplemental_Code/ggcat/crates/querier/Cargo.toml]

[package]
name = "ggcat_querier"
version = "0.1.1"
edition = "2021"
[dependencies]

# Config
config = { package = "ggcat_config", path = "../config" }

# Utils
utils = { package = "ggcat_utils", path = "../utils" }


# Static dispatch
dynamic-dispatch = "0.4.1"

# Common libraries
parallel-processor = "0.1.6"
streaming-libdeflate-rs = "0.1.3"
nightly-quirks = "0.1.2"

# Common pipeline libraries
hashes = { package = "ggcat_hashes", path = "../hashes" }
io = { package = "ggcat_io", path = "../io" }
colors = { package = "ggcat_colors", path = "../colors" }
structs = { package = "ggcat_structs", path = "../structs" }
minimizer_bucketing = { package = "ggcat_minimizer_bucketing", path = "../minimizer_bucketing" }
kmers_transform = { package = "ggcat_kmers_transform", path = "../kmers_transform" }
typenum = "1.16.0"
rayon = "1.6.1"
byteorder = "1.4.3"
hashbrown = "0.13.2"
csv = "1.2.0"
parking_lot = "0.12.1"
lz4 = "1.24.0"
flate2 = "1.0.25"

[features]
devel-build = []
