# Supplementary material for: Extremely fast construction and querying of compacted and colored de Bruijn graphs with GGCAT
Source: Genome Res. 2023 Jul;33(7):1198–207. doi: 10.1101/gr.277615.122 (PMC10538363; doi:10.1101/gr.277615.122)
Supplement: Supplement 1 [file Supplemental_Code.zip › Supplemental_Code/ggcat/crates/querier/src/pipeline.rs]

pub mod colored_query_output;
pub mod colormap_reading;
pub mod counters_sorting;
pub mod parallel_kmers_query;
pub mod querier_minimizer_bucketing;
