# Supplementary material for: Extremely fast construction and querying of compacted and colored de Bruijn graphs with GGCAT
Source: Genome Res. 2023 Jul;33(7):1198–207. doi: 10.1101/gr.277615.122 (PMC10538363; doi:10.1101/gr.277615.122)
Supplement: Supplement 1 [file Supplemental_Code.zip › Supplemental_Code/ggcat/crates/utils/Cargo.toml]

[package]
name = "ggcat_utils"
version = "0.1.0"
edition = "2021"
[dependencies]
parking_lot = "0.12.1"
rand = "0.8.5"

parallel-processor = "0.1.6"
