# Supplementary material for: Extremely fast construction and querying of compacted and colored de Bruijn graphs with GGCAT
Source: Genome Res. 2023 Jul;33(7):1198–207. doi: 10.1101/gr.277615.122 (PMC10538363; doi:10.1101/gr.277615.122)
Supplement: Supplement 1 [file Supplemental_Code.zip › Supplemental_Code/ggcat/example-inputs/query.fa]

>NODE_29_length_964_cov_255.453_ID_57
GTGAGACAGGTGCTGCATGGCTGTCGTCAGCTCGTGTTGTGAAATGTTGGGTTAAGTCCCGCAACGAGCGCAACCCTTATCCTTTGTTGCCAGCGATTAGGTCGGGAACTCAAAGGAGACTGCCAGTGATAAACTGGAGGAAGGTGGGGATGACGTCAAGTCATCATGGCCCTTACGACCAGGGCTACACACGTGCTACAATGGCGCATACAAAGAGAAGCGACCTCGCGAGAGCAAGCGGACCTCATAAAGTGCGTCGTAGTCCGGATTGGAGTCTGCAACTCGACTCCATGAAGTCGGAATCGCTAGTAATCGTGGATCAGAATGCCACGGTGAATACGTTCCCGGGCCTTGTACACACCGCCCGTCACACCATGGGAGTGGGTTGCAAAAGAAGTAGGTAGCTTAACCTTCGGGAGGGCGCTTACCACTTTGTGATTCATGACTGGGGTGAAGTCGTAACAAGGTAACCGTAGGGGAACCTGCGGTTGGATCACCTCCTTACCTTAAAGAAGCGTACTTTGCAGTGCTCACACAGATTGTCTGATGAAAAGTAAATAGCAAGGCGTCTTGCGAAGCAGACTGATACGTCCCCTTCGTCTAGAGGCCCAGGACACCGCCCTTTCACGGCGGTAACAGGGGTTCGAATCCCCTAGGGGACGCCACTTGCTGGTTTGTGAGTGAAAGTCACCTGCCCTAATATCTCAAAACTGACTTACGAGTCACGTTTGAGATATTTGCTCTTTAAAAATCTGGATCAAGCTGAAAATTGAAACACAGAACAACGAAAGTTGTTCGTGAGTCTCTCAAATTTTCGCGACACGATGATGAATCGCGAGAAACATCTTCGGGTTGTGAGGTTAAGCGACTAAGCGTACACGGTGGATGCCCTGGCAGTCAGAGGCGATGAAGGGCGTGCTAATCTGCGATAAGCGCCGGTAAGGTGATATGAACCGTTATAACC
>NODE_33_length_560_cov_85.1478_ID_65
CCGGTGGTGGCATGACAGTGCAGGTGCAGGCGCACCTCAAAACGTTTTTTGATTTCGCTGACCAGCTCATACGCCGCCATCGGTGTAAGAATGCCGGACATATCCTTGATGGCAATCGAGTCAACGCCGGTTTCCAGCAGTTGCTCTGTTAAATCCAGCCAGGTCTGCAACGTGTGCGCCGGACTGGTGGTATAGCTCAGCGTGCCCTGGGCGTGCGCGCCGTGGCTGCGCACCGCCTGCAGGGCGGCTTTCATATTGCGCGGGTCGTTCATGGCATCGAAGACGCGGAACACGTCCATGCCGTTTTTCACTGCCCGCTCAACGAAGCGTTCCACCACGTCATCGGCGTAGTGGCGATAACCGAGCAGGTTCTGACCACGCAGCAGCATCTGCAACGGGGTTTTGGGCATGGCTTTTTTCAGTTCGCGCAGGCGCAGCCACGGGTCTTCGCCGAGGAAACGGATGCAGGCGTCAAAGGTGGCGCCGCCCCAGCACTCCAGCGACCCGTAGCCCACGTCGTCGAGCGCGGCGGCAATCGGCAGCATATCGTCAAGGCGCAG
