# Supplementary material for: Extremely fast construction and querying of compacted and colored de Bruijn graphs with GGCAT
Source: Genome Res. 2023 Jul;33(7):1198–207. doi: 10.1101/gr.277615.122 (PMC10538363; doi:10.1101/gr.277615.122)
Supplement: Supplement 1 [file Supplemental_Code.zip › Supplemental_Code/ggcat/libs-crates/dynamic-dispatch-rs/Cargo.toml]

[package]
name = "dynamic-dispatch"
version = "0.4.1"
authors = ["Andrea Cracco <guilucand@gmail.com>"]
edition = "2021"
categories = []
description = "Allows compiling generic functions that do not have generic parameters inside a library, specifying all the possible specializations for each generic type"
license = "MIT OR Apache-2.0"
repository = "https://github.com/Guilucand/dynamic-dispatch-rs"


[dependencies]
dynamic-dispatch-proc-macro = "0.4.0"
