# Supplementary material for: Extremely fast construction and querying of compacted and colored de Bruijn graphs with GGCAT
Source: Genome Res. 2023 Jul;33(7):1198–207. doi: 10.1101/gr.277615.122 (PMC10538363; doi:10.1101/gr.277615.122)
Supplement: Supplement 1 [file Supplemental_Code.zip › Supplemental_Code/ggcat/libs-crates/dynamic-dispatch-rs/README.md]

## Dynamic dispatch

Allows compiling generic functions that do not have generic parameters inside a library, specifying all the possible specializations for each generic type
This avoids recompiling all the generics for each crate that uses the functions, allowing better compile times.
