# Supplementary material for: Extremely fast construction and querying of compacted and colored de Bruijn graphs with GGCAT
Source: Genome Res. 2023 Jul;33(7):1198–207. doi: 10.1101/gr.277615.122 (PMC10538363; doi:10.1101/gr.277615.122)
Supplement: Supplement 1 [file Supplemental_Code.zip › Supplemental_Code/ggcat/libs-crates/dynamic-dispatch-rs/dynamic-dispatch-proc-macro/Cargo.toml]

[package]
name = "dynamic-dispatch-proc-macro"
version = "0.4.0"
authors = ["Andrea Cracco <guilucand@gmail.com>"]
edition = "2021"
categories = []
description = "Proc macros for dynamic dispatch crate"
license = "MIT OR Apache-2.0"
repository = "https://github.com/Guilucand/dynamic-dispatch-rs"

[lib]
proc-macro = true

[dependencies]
proc-macro-error = "1.0.4"
proc-macro2 = "1.0.46"
quote = "1.0.21"
regex = "1.6.0"
syn = { version = "1.0.102", features = ["full"] }
