# Supplementary material for: Extremely fast construction and querying of compacted and colored de Bruijn graphs with GGCAT
Source: Genome Res. 2023 Jul;33(7):1198–207. doi: 10.1101/gr.277615.122 (PMC10538363; doi:10.1101/gr.277615.122)
Supplement: Supplement 1 [file Supplemental_Code.zip › Supplemental_Code/ggcat/libs-crates/dynamic-dispatch-rs/src/lib.rs]

use std::any::TypeId;
use std::marker::PhantomData;

pub use dynamic_dispatch_proc_macro::dynamic_dispatch;

#[derive(Debug, PartialEq, Eq)]
pub struct DynamicDispatch<T: ?Sized + 'static> {
    pub value: TypeId,
    pub _phantom: PhantomData<&'static T>,
}
