# Supplementary material for: Extremely fast construction and querying of compacted and colored de Bruijn graphs with GGCAT
Source: Genome Res. 2023 Jul;33(7):1198–207. doi: 10.1101/gr.277615.122 (PMC10538363; doi:10.1101/gr.277615.122)
Supplement: Supplement 1 [file Supplemental_Code.zip › Supplemental_Code/ggcat/libs-crates/instrumenter-rs/Cargo.toml]

[package]
name = "instrumenter"
version = "0.1.1"
authors = ["Andrea Cracco <guilucand@gmail.com>"]
edition = "2021"
categories = []
description = "Basic framework to allow collecting tracing data and hw counters on multithreaded applications"
license = "MIT OR Apache-2.0"
repository = "https://github.com/Guilucand/instrumenter-rs"

[lib]

[[bin]]
name = "analyzer"
path = "src/binaries/analyzer.rs"
required-features = ["analyzer"]

[dependencies]
dashmap = "5.4.0"
parking_lot = "0.12.1"
thread_local = "1.1.7"

# Tracing libraries
tracing = { version = "0.1.37", optional = true }
libc = { version = "0.2.139", optional = true }
serde = { version = "1.0.152", features = ["serde_derive"], optional = true }
serde_json = { version = "1.0.93", optional = true }

# Analyzer libraries
human_format = { version = "1.0.3", optional = true }
structopt = { version = "0.3.26", optional = true }
plotters = { version = "0.3.4", optional = true }
papi-bindings = { version = "0.5.0", optional = true }
instrumenter-proc-macro = "0.1.0"

[features]
# Enabled triggers
enabled = ["tracing", "libc", "papi-bindings", "serde", "serde_json", "instrumenter-proc-macro/enabled"]
analyzer = ["human_format", "structopt", "plotters", "enabled"]
