# Supplementary material for: Extremely fast construction and querying of compacted and colored de Bruijn graphs with GGCAT
Source: Genome Res. 2023 Jul;33(7):1198–207. doi: 10.1101/gr.277615.122 (PMC10538363; doi:10.1101/gr.277615.122)
Supplement: Supplement 1 [file Supplemental_Code.zip › Supplemental_Code/ggcat/libs-crates/instrumenter-rs/instrumenter-proc-macro-rs/Cargo.toml]

[package]
name = "instrumenter-proc-macro"
version = "0.1.0"
authors = ["Andrea Cracco <guilucand@gmail.com>"]
edition = "2021"
categories = []
description = "Proc macros for instrumenter"
license = "MIT OR Apache-2.0"
repository = "https://github.com/Guilucand/instrumenter-rs"


[lib]
proc-macro = true


[dependencies]
proc-macro2 = { version = "1.0.46", optional = true }
quote = { version = "1.0.21", optional = true }
syn = { version = "1.0.102", features = ["full"], optional = true }

[features]
enabled = ["proc-macro2", "quote", "syn"]
