# Supplementary material for: Extremely fast construction and querying of compacted and colored de Bruijn graphs with GGCAT
Source: Genome Res. 2023 Jul;33(7):1198–207. doi: 10.1101/gr.277615.122 (PMC10538363; doi:10.1101/gr.277615.122)
Supplement: Supplement 1 [file Supplemental_Code.zip › Supplemental_Code/ggcat/libs-crates/mt-debug-counters-rs/Cargo.lock]

# This file is automatically @generated by Cargo.
# It is not intended for manual editing.
version = 3

[[package]]
name = "bitflags"
version = "1.3.2"
source = "registry+https://github.com/rust-lang/crates.io-index"
checksum = "bef38d45163c2f1dde094a7dfd33ccf595c92905c8f8f4fdc18d06fb1037718a"

[[package]]
name = "bytesize"
version = "1.1.0"
source = "registry+https://github.com/rust-lang/crates.io-index"
checksum = "6c58ec36aac5066d5ca17df51b3e70279f5670a72102f5752cb7e7c856adfc70"

[[package]]
name = "cfg-if"
version = "1.0.0"
source = "registry+https://github.com/rust-lang/crates.io-index"
checksum = "baf1de4339761588bc0619e3cbc0120ee582ebb74b53b4efbf79117bd2da40fd"

[[package]]
name = "counter-stats"
version = "0.1.0"
dependencies = [
 "bytesize",
 "json",
 "lazy_static",
 "parking_lot",
]

[[package]]
name = "json"
version = "0.12.4"
source = "registry+https://github.com/rust-lang/crates.io-index"
checksum = "078e285eafdfb6c4b434e0d31e8cfcb5115b651496faca5749b88fafd4f23bfd"

[[package]]
name = "lazy_static"
version = "1.4.0"
source = "registry+https://github.com/rust-lang/crates.io-index"
checksum = "e2abad23fbc42b3700f2f279844dc832adb2b2eb069b2df918f455c4e18cc646"

[[package]]
name = "libc"
version = "0.2.119"
source = "registry+https://github.com/rust-lang/crates.io-index"
checksum = "1bf2e165bb3457c8e098ea76f3e3bc9db55f87aa90d52d0e6be741470916aaa4"

[[package]]
name = "lock_api"
version = "0.4.6"
source = "registry+https://github.com/rust-lang/crates.io-index"
checksum = "88943dd7ef4a2e5a4bfa2753aaab3013e34ce2533d1996fb18ef591e315e2b3b"
dependencies = [
 "scopeguard",
]

[[package]]
name = "parking_lot"
version = "0.12.0"
source = "registry+https://github.com/rust-lang/crates.io-index"
checksum = "87f5ec2493a61ac0506c0f4199f99070cbe83857b0337006a30f3e6719b8ef58"
dependencies = [
 "lock_api",
 "parking_lot_core",
]

[[package]]
name = "parking_lot_core"
version = "0.9.1"
source = "registry+https://github.com/rust-lang/crates.io-index"
checksum = "28141e0cc4143da2443301914478dc976a61ffdb3f043058310c70df2fed8954"
dependencies = [
 "cfg-if",
 "libc",
 "redox_syscall",
 "smallvec",
 "windows-sys",
]

[[package]]
name = "redox_syscall"
version = "0.2.11"
source = "registry+https://github.com/rust-lang/crates.io-index"
checksum = "8380fe0152551244f0747b1bf41737e0f8a74f97a14ccefd1148187271634f3c"
dependencies = [
 "bitflags",
]

[[package]]
name = "scopeguard"
version = "1.1.0"
source = "registry+https://github.com/rust-lang/crates.io-index"
checksum = "d29ab0c6d3fc0ee92fe66e2d99f700eab17a8d57d1c1d3b748380fb20baa78cd"

[[package]]
name = "smallvec"
version = "1.8.0"
source = "registry+https://github.com/rust-lang/crates.io-index"
checksum = "f2dd574626839106c320a323308629dcb1acfc96e32a8cba364ddc61ac23ee83"

[[package]]
name = "windows-sys"
version = "0.32.0"
source = "registry+https://github.com/rust-lang/crates.io-index"
checksum = "3df6e476185f92a12c072be4a189a0210dcdcf512a1891d6dff9edb874deadc6"
dependencies = [
 "windows_aarch64_msvc",
 "windows_i686_gnu",
 "windows_i686_msvc",
 "windows_x86_64_gnu",
 "windows_x86_64_msvc",
]

[[package]]
name = "windows_aarch64_msvc"
version = "0.32.0"
source = "registry+https://github.com/rust-lang/crates.io-index"
checksum = "d8e92753b1c443191654ec532f14c199742964a061be25d77d7a96f09db20bf5"

[[package]]
name = "windows_i686_gnu"
version = "0.32.0"
source = "registry+https://github.com/rust-lang/crates.io-index"
checksum = "6a711c68811799e017b6038e0922cb27a5e2f43a2ddb609fe0b6f3eeda9de615"

[[package]]
name = "windows_i686_msvc"
version = "0.32.0"
source = "registry+https://github.com/rust-lang/crates.io-index"
checksum = "146c11bb1a02615db74680b32a68e2d61f553cc24c4eb5b4ca10311740e44172"

[[package]]
name = "windows_x86_64_gnu"
version = "0.32.0"
source = "registry+https://github.com/rust-lang/crates.io-index"
checksum = "c912b12f7454c6620635bbff3450962753834be2a594819bd5e945af18ec64bc"

[[package]]
name = "windows_x86_64_msvc"
version = "0.32.0"
source = "registry+https://github.com/rust-lang/crates.io-index"
checksum = "504a2476202769977a040c6364301a3f65d0cc9e3fb08600b2bda150a0488316"
