# Supplementary material for: Extremely fast construction and querying of compacted and colored de Bruijn graphs with GGCAT
Source: Genome Res. 2023 Jul;33(7):1198–207. doi: 10.1101/gr.277615.122 (PMC10538363; doi:10.1101/gr.277615.122)
Supplement: Supplement 1 [file Supplemental_Code.zip › Supplemental_Code/ggcat/libs-crates/mt-debug-counters-rs/README.md]

# Multithreaded debug counters

Crate to support high performance debug counters for heavy multithreaded applications
All threads write to a thread local counter, then when the counters are requested
an aggregation across all the variables is performed
