# Supplementary material for: Extremely fast construction and querying of compacted and colored de Bruijn graphs with GGCAT
Source: Genome Res. 2023 Jul;33(7):1198–207. doi: 10.1101/gr.277615.122 (PMC10538363; doi:10.1101/gr.277615.122)
Supplement: Supplement 1 [file Supplemental_Code.zip › Supplemental_Code/ggcat/libs-crates/nightly-quirks-rs/Cargo.toml]

[package]
name = "nightly-quirks"
version = "0.1.2"
authors = ["Andrea Cracco <guilucand@gmail.com>"]
edition = "2021"
categories = []
description = "A basic set of utilities that mimic nightly behaviour in stable Rust, with the possibility of using nightly implementation with the nightly feature."
license = "MIT OR Apache-2.0"
repository = "https://github.com/Guilucand/nightly-quirks-rs"

[features]
nightly = []

[dependencies]
parking_lot = "0.12.1"
