# Supplementary material for: Extremely fast construction and querying of compacted and colored de Bruijn graphs with GGCAT
Source: Genome Res. 2023 Jul;33(7):1198–207. doi: 10.1101/gr.277615.122 (PMC10538363; doi:10.1101/gr.277615.122)
Supplement: Supplement 1 [file Supplemental_Code.zip › Supplemental_Code/ggcat/libs-crates/nightly-quirks-rs/src/branch_pred.rs]

#[cold]
#[inline]
fn cold_fn() {}

#[inline(always)]
pub fn likely(cond: bool) -> bool {
    if !cond {
        cold_fn();
    }
    cond
}

#[inline(always)]
pub fn unlikely(cond: bool) -> bool {
    if cond {
        cold_fn();
    }
    cond
}
