# Supplementary material for: Extremely fast construction and querying of compacted and colored de Bruijn graphs with GGCAT
Source: Genome Res. 2023 Jul;33(7):1198–207. doi: 10.1101/gr.277615.122 (PMC10538363; doi:10.1101/gr.277615.122)
Supplement: Supplement 1 [file Supplemental_Code.zip › Supplemental_Code/ggcat/libs-crates/nightly-quirks-rs/src/lib.rs]

#![cfg_attr(debug_assertions, deny(warnings))]
#![cfg_attr(feature = "nightly", feature(new_uninit))]

pub mod branch_pred;
pub mod iter;
pub mod utils;

pub mod prelude {
    pub use crate::iter::*;
    pub use crate::utils::NightlyUtils;
}
