# Supplementary material for: Extremely fast construction and querying of compacted and colored de Bruijn graphs with GGCAT
Source: Genome Res. 2023 Jul;33(7):1198–207. doi: 10.1101/gr.277615.122 (PMC10538363; doi:10.1101/gr.277615.122)
Supplement: Supplement 1 [file Supplemental_Code.zip › Supplemental_Code/ggcat/libs-crates/papi-bindings-rs/README.md]

# Rust PAPI bindings

Rust bindings for PAPI.
Adaption of https://github.com/eholk/rust-papi to support modern rust


[PAPI]: http://icl.cs.utk.edu/papi/
