# Supplementary material for: Extremely fast construction and querying of compacted and colored de Bruijn graphs with GGCAT
Source: Genome Res. 2023 Jul;33(7):1198–207. doi: 10.1101/gr.277615.122 (PMC10538363; doi:10.1101/gr.277615.122)
Supplement: Supplement 1 [file Supplemental_Code.zip › Supplemental_Code/ggcat/libs-crates/papi-bindings-rs/.travis/install-papi.sh]

mkdir -p papi
cd papi
wget http://icl.cs.utk.edu/projects/papi/downloads/papi-5.2.0.tar.gz
tar xzf papi-5.2.0.tar.gz
cd papi-5.2.0/src
./configure --prefix=/usr
make
sudo make install
