# Supplementary material for: Extremely fast construction and querying of compacted and colored de Bruijn graphs with GGCAT
Source: Genome Res. 2023 Jul;33(7):1198–207. doi: 10.1101/gr.277615.122 (PMC10538363; doi:10.1101/gr.277615.122)
Supplement: Supplement 1 [file Supplemental_Code.zip › Supplemental_Code/ggcat/libs-crates/papi-bindings-rs/src/counter.rs]

use crate::check_error;
use crate::{PAPI_event_name_to_code, PapiError};
use std::ffi::CString;
use std::os::raw::c_int;

#[derive(Clone)]
#[allow(dead_code)]
pub struct Counter {
    pub(crate) name: String,
    pub(crate) code: c_int,
}

impl Counter {
    pub fn from_name(name: &str) -> Result<Counter, PapiError> {
        let evt_name = CString::new(name.to_string()).unwrap();
        let mut code = 0;

        unsafe {
            check_error(PAPI_event_name_to_code(
                evt_name.as_ptr(),
                &mut code as *mut _,
            ))?;
        }

        Ok(Counter {
            name: name.to_string(),
            code,
        })
    }
}
